# Supplementary material for: Glucose-6-P/phosphate translocator2 mediates the phosphoglucose-isomerase1-independent response to microbial volatiles
Source: Plant Physiol. 2022 Sep 16;190(4):2137–54. doi: 10.1093/plphys/kiac433 (PMC9706466; doi:10.1093/plphys/kiac433)
Supplement: kiac433_Supplementary_Data [file kiac433_supplementary_data.zip]

Archive with 3 entries (2 files):
- kiac433_Supplementary_Data/
- kiac433_Supplementary_Data/Supplemental Data.pdf
- kiac433_Supplementary_Data/Supplemental Tables S1S8.xlsx
