# Supplementary material for: Glucose-6-P/phosphate translocator2 mediates the phosphoglucose-isomerase1-independent response to microbial volatiles
Source: Plant Physiol. 2022 Sep 16;190(4):2137–54. doi: 10.1093/plphys/kiac433 (PMC9706466; doi:10.1093/plphys/kiac433)
Supplement: kiac433_Supplementary_Data [file kiac433_supplementary_data.zip › kiac433_Supplementary_Data/Supplemental Tables S1S8.xlsx]

## Sheet: Supplemental Table S1
Supplemental Table S1: List of proteins differentially expressed by small fungal volatile compounds (VCs) in leaves of wild-type (WT) plants with a confident statistical significance level (small fungal VC-treated vs. non-treated plants). Differentially expressed proteins (DEPs) are classified according to their functions. DEPs that are discussed in the main text are highlighted in orange. DEPs i…
Accession number	Protein ID	Fold change (log2)	Subcellular location	qvalue (FDR)	Description
Amino acid metabolism
AT5G14200	Q9FMT1	1.179	plastid	0.002	3-isopropylmalate dehydrogenase 3, chloroplastic OS=Arabidopsis thaliana GN=IMDH3 PE=1 SV=1
AT3G19710	Q9LE06	1.036	cytosol	0.015	Methionine aminotransferase BCAT4 OS=Arabidopsis thaliana GN=BCAT4 PE=1 SV=1
AT1G02500	P23686;Q9LUT2	0.965	cytosol	0.027	S-adenosylmethionine synthase 1 OS=Arabidopsis thaliana GN=SAM1 PE=1 SV=2
AT1G17745	O04130	0.856	plastid	0.002	D-3-phosphoglycerate dehydrogenase 2, chloroplastic OS=Arabidopsis thaliana GN=PGDH2 PE=1 SV=2
AT1G65960	Q42472;Q9LSH2	0.772	cytosol	0.006	Glutamate decarboxylase 2 OS=Arabidopsis thaliana GN=GAD2 PE=1 SV=1
AT4G19710	O81852;Q9SA18	0.685	plastid	0.001	Bifunctional aspartokinase/homoserine dehydrogenase 2, chloroplastic OS=Arabidopsis thaliana GN=AKHSDH2 PE=1 SV=1
AT3G03780	Q9SRV5	0.68	cytosol	0.001	5-methyltetrahydropteroyltriglutamate--homocysteine methyltransferase 2 OS=Arabidopsis thaliana GN=MS2 PE=1 SV=1
AT2G45440	Q9FVC8	0.633	plastid	0.031	4-hydroxy-tetrahydrodipicolinate synthase 2, chloroplastic OS=Arabidopsis thaliana GN=DHDPS2 PE=1 SV=2
AT1G31230	Q9SA18	0.631	plastid	0.001	Bifunctional aspartokinase/homoserine dehydrogenase 1, chloroplastic OS=Arabidopsis thaliana GN=AKHSDH1 PE=1 SV=1
AT3G13110	Q39218	0.629	mitochondrion	0.027	Serine acetyltransferase 3, mitochondrial OS=Arabidopsis thaliana GN=SAT3 PE=1 SV=3
AT3G49680	Q9M401	0.613	plastid	0.001	Branched-chain-amino-acid aminotransferase 3, chloroplastic OS=Arabidopsis thaliana GN=BCAT3 PE=1 SV=1
AT5G19550	P46645	0.6	cytosol	0.001	Aspartate aminotransferase, cytoplasmic isozyme 1 OS=Arabidopsis thaliana GN=ASP2 PE=1 SV=2
AT2G36880	Q9SJL8	0.599	cytosol	0.001	S-adenosylmethionine synthase 3 OS=Arabidopsis thaliana GN=METK3 PE=1 SV=1
AT2G20610	Q9SIV0	0.596	cytosol	0.001	S-alkyl-thiohydroximate lyase SUR1 OS=Arabidopsis thaliana GN=SUR1 PE=1 SV=1
AT4G01850	P17562;P23686;Q9LUT2	0.595	cytosol,nucleus	0.004	S-adenosylmethionine synthase 2 OS=Arabidopsis thaliana GN=SAM2 PE=1 SV=1
AT5G17920	O50008;Q0WNZ5;Q9SRV5	0.558	cytosol	0.003	5-methyltetrahydropteroyltriglutamate--homocysteine methyltransferase 1 OS=Arabidopsis thaliana GN=MS1 PE=1 SV=1
AT1G74040	Q9C550;Q9LPR4	0.504	plastid	0.003	2-isopropylmalate synthase 2, chloroplastic OS=Arabidopsis thaliana GN=IPMS2 PE=1 SV=1
AT1G80560	P93832;Q9FMT1;Q9SA14	0.475	plastid	0.013	3-isopropylmalate dehydrogenase 2, chloroplastic OS=Arabidopsis thaliana GN=IMDH2 PE=1 SV=1
AT1G22410	Q9SK84	0.462	plastid	0.038	Phospho-2-dehydro-3-deoxyheptonate aldolase OS=Arabidopsis thaliana GN=F12K8.24 PE=3 SV=1
AT3G61440	Q9S757	0.433	mitochondrion	0.004	Bifunctional L-3-cyanoalanine synthase/cysteine synthase C1, mitochondrial OS=Arabidopsis thaliana GN=CYSC1 PE=1 SV=1
AT5G11520	P46644;P46645	0.432	peroxisome	0.019	Aspartate aminotransferase 3, chloroplastic OS=Arabidopsis thaliana GN=ASP3 PE=1 SV=1
AT3G48560	P17597	0.429	plastid	0.027	Acetolactate synthase, chloroplastic OS=Arabidopsis thaliana GN=ALS PE=1 SV=1
AT5G65780	Q9FYA6;Q9M401	0.406	plastid	0.034	Branched-chain-amino-acid aminotransferase 5, chloroplastic OS=Arabidopsis thaliana GN=BCAT5 PE=1 SV=1
AT5G04740	Q9LZ23	0.382	plastid	0.028	ACT domain-containing protein ACR12 OS=Arabidopsis thaliana GN=ACR12 PE=2 SV=1
AT5G11880	Q94A94	0.376	plastid	0.049	Diaminopimelate decarboxylase 2, chloroplastic OS=Arabidopsis thaliana GN=LYSA2 PE=1 SV=1
AT4G23600	Q9SUR6	0.345	peroxisome	0.028	Cystine lyase CORI3 OS=Arabidopsis thaliana GN=CORI3 PE=1 SV=1
AT1G23310	Q9LR30	-0.308	peroxisome	0.048	Glutamate--glyoxylate aminotransferase 1 OS=Arabidopsis thaliana GN=GGAT1 PE=1 SV=1
AT2G33150	Q56WD9	-0.342	peroxisome	0.028	3-ketoacyl-CoA thiolase 2, peroxisomal OS=Arabidopsis thaliana GN=PED1 PE=1 SV=2
AT4G34030	Q9LDD8	-0.458	mitochondrion	0.034	Methylcrotonoyl-CoA carboxylase beta chain, mitochondrial OS=Arabidopsis thaliana GN=MCCB PE=2 SV=1
AT1G68010	Q9C9W5	-0.515	peroxisome	0.001	Glycerate dehydrogenase HPR, peroxisomal OS=Arabidopsis thaliana GN=HPR PE=1 SV=1
AT3G47340	P49078	-0.543	cytosol	0.014	Asparagine synthetase [glutamine-hydrolyzing] 1 OS=Arabidopsis thaliana GN=ASN1 PE=2 SV=2
AT2G13360	Q56YA5	-0.575	peroxisome	0.001	Serine--glyoxylate aminotransferase OS=Arabidopsis thaliana GN=AGT1 PE=1 SV=2
AT1G03090	Q42523	-0.661	mitochondrion	0.005	Methylcrotonoyl-CoA carboxylase subunit alpha, mitochondrial OS=Arabidopsis thaliana GN=MCCA PE=1 SV=2
AT4G33150	Q9SMZ4	-0.903	cytosol	0.001	Alpha-aminoadipic semialdehyde synthase OS=Arabidopsis thaliana GN=LKR/SDH PE=1 SV=1
AT3G45300	Q9SWG0	-1.057	mitochondrion	0	Isovaleryl-CoA dehydrogenase, mitochondrial OS=Arabidopsis thaliana GN=IVD PE=1 SV=2
Biodegradation of Xenobiotics
AT1G11840	F4IAH9	0.337	peroxisome	0.039	Lactoylglutathione lyase OS=Arabidopsis thaliana GN=GLX1 PE=1 SV=1
AT1G53580	Q9C8L4	-0.549	mitochondrion	0.003	Persulfide dioxygenase ETHE1 homolog, mitochondrial OS=Arabidopsis thaliana GN=GLY3 PE=1 SV=3
C1-metabolism
AT1G50480	Q9SPK5	0.354	cytosol	0.026	Formate--tetrahydrofolate ligase OS=Arabidopsis thaliana GN=THFS PE=2 SV=1
AT3G59970	Q9SE60	0.335	cytosol	0.032	Methylenetetrahydrofolate reductase 1 OS=Arabidopsis thaliana GN=MTHFR1 PE=1 SV=1
AT5G14780	Q9S7E4	-0.316	mitochondrion	0.036	Formate dehydrogenase, chloroplastic/mitochondrial OS=Arabidopsis thaliana GN=FDH1 PE=1 SV=1
Cell wall
AT4G32410	O48946	0.873	golgi,plasma membrane	0.036	Cellulose synthase A catalytic subunit 1 [UDP-forming] OS=Arabidopsis thaliana GN=CESA1 PE=1 SV=1
AT1G63000	Q9LQ04;Q9SYM5	0.571	cytosol	0.035	Bifunctional dTDP-4-dehydrorhamnose 3,5-epimerase/dTDP-4-dehydrorhamnose reductase OS=Arabidopsis thaliana GN=NRS/ER PE=1 SV=1
AT4G37800	Q8LER3	0.545	extracellular	0.003	Probable xyloglucan endotransglucosylase/hydrolase protein 7 OS=Arabidopsis thaliana GN=XTH7 PE=2 SV=2
AT5G39320	Q9FM01;Q9LIA8	0.488	extracellular	0.014	UDP-glucose 6-dehydrogenase 4 OS=Arabidopsis thaliana GN=UGD4 PE=1 SV=1
AT3G29360	Q9LIA8	0.441	extracellular	0.022	UDP-glucose 6-dehydrogenase 2 OS=Arabidopsis thaliana GN=UGD2 PE=1 SV=1
AT5G15650	Q9LFW1	0.409	golgi	0.05	UDP-arabinopyranose mutase 2 OS=Arabidopsis thaliana GN=RGP2 PE=1 SV=1
AT3G10740	Q9SG80	-0.412	extracellular	0.033	Alpha-L-arabinofuranosidase 1 OS=Arabidopsis thaliana GN=ASD1 PE=1 SV=1
AT3G60900	Q9LZX4	-0.556	plasma membrane	0.031	Fasciclin-like arabinogalactan protein 10 OS=Arabidopsis thaliana GN=FLA10 PE=1 SV=1
AT2G45470	O22126	-0.588	plasma membrane	0.001	Fasciclin-like arabinogalactan protein 8 OS=Arabidopsis thaliana GN=FLA8 PE=1 SV=1
AT5G06860	Q9M5J9	-0.819	extracellular	0.002	Polygalacturonase inhibitor 1 OS=Arabidopsis thaliana GN=PGIP1 PE=1 SV=1
AT1G65310	O80803;P24806	-0.909	extracellular	0.007	Probable xyloglucan endotransglucosylase/hydrolase protein 17 OS=Arabidopsis thaliana GN=XTH17 PE=1 SV=1
AT5G06870	Q9M5J8	-0.952	extracellular	0.003	Polygalacturonase inhibitor 2 OS=Arabidopsis thaliana GN=PGIP2 PE=2 SV=2
AT5G49360	Q9FGY1	-1.041	extracellular	0	Beta-D-xylosidase 1 OS=Arabidopsis thaliana GN=BXL1 PE=1 SV=1
AT4G30270	P24806;Q38857	-1.214	extracellular	0.001	Xyloglucan endotransglucosylase/hydrolase protein 24 OS=Arabidopsis thaliana GN=XTH24 PE=1 SV=2
Co-factor and vitamine metabolism
AT5G50210	Q9FGS4	0.6	plastid	0.026	Quinolinate synthase, chloroplastic OS=Arabidopsis thaliana GN=QS PE=1 SV=1
AT5G54770	Q38814	0.539	plastid	0.001	Thiamine thiazole synthase, chloroplastic OS=Arabidopsis thaliana GN=THI1 PE=1 SV=1
AT5G66120	Q8VYV7	0.324	peroxisome	0.048	3-dehydroquinate synthase, chloroplastic OS=Arabidopsis thaliana GN=DHQS PE=1 SV=1
AT3G14990	Q9FPF0	-0.457	golgi	0.004	Protein DJ-1 homolog A OS=Arabidopsis thaliana GN=DJ1A PE=1 SV=1
AT2G38230	O80448	-0.589	cytosol	0	Pyridoxal 5'-phosphate synthase subunit PDX1.1 OS=Arabidopsis thaliana GN=PDX11 PE=1 SV=1
Development
AT1G18080	O24456;Q9C4Z6;Q9LV28	0.523	cytosol	0.031	Receptor for activated C kinase 1A OS=Arabidopsis thaliana GN=RACK1A PE=1 SV=2
AT4G21150	Q93Z16	0.364	endoplasmic reticulum	0.024	Dolichyl-diphosphooligosaccharide--protein glycosyltransferase subunit 2 OS=Arabidopsis thaliana GN=RPN2 PE=1 SV=1
AT2G44060	O80576	0.309	cytosol	0.05	At2g44060 OS=Arabidopsis thaliana GN=At2g44060 PE=2 SV=1
AT4G12420	Q9SU40	-0.413	plasma membrane	0.019	Monocopper oxidase-like protein SKU5 OS=Arabidopsis thaliana GN=SKU5 PE=1 SV=1
DNA
AT3G54560	O23628	-0.413	nucleus	0.045	Histone H2A variant 1 OS=Arabidopsis thaliana GN=H2AV PE=1 SV=1
AT3G45980	O23629	-0.564	nucleus	0.012	Histone H2B.6 OS=Arabidopsis thaliana GN=H2B PE=1 SV=3
AT4G31210	F4JRX3	-1.097	plastid	0.022	DNA topoisomerase, type IA, core OS=Arabidopsis thaliana GN=At4g31210 PE=3 SV=1
Fermentation
AT1G77120	P06525	1.881	cytosol	0.001	Alcohol dehydrogenase class-P OS=Arabidopsis thaliana GN=ADH1 PE=1 SV=2
AT4G36250	Q70E96	0.472	cytosol	0.009	Aldehyde dehydrogenase family 3 member F1 OS=Arabidopsis thaliana GN=ALDH3F1 PE=2 SV=2
AT5G54960	Q9FFT4	0.455	cytosol	0.031	Pyruvate decarboxylase 2 OS=Arabidopsis thaliana GN=PDC2 PE=2 SV=1
AT1G54100	Q9SYG7	-0.83	cytosol	0	Aldehyde dehydrogenase family 7 member B4 OS=Arabidopsis thaliana GN=ALDH7B4 PE=2 SV=3
Gluconeogenesis
AT4G15530	O23404	-0.441	plastid	0.004	Pyruvate, phosphate dikinase 1, chloroplastic OS=Arabidopsis thaliana GN=PPDK PE=1 SV=2
AT5G09660	Q9ZP05	-0.568	peroxisome	0.006	Malate dehydrogenase 2, peroxisomal OS=Arabidopsis thaliana GN=PMDH2 PE=2 SV=1
Glycolysis
AT5G63680	Q9FFP6;Q9FNN1	0.685	cytosol	0.026	Pyruvate kinase OS=Arabidopsis thaliana GN=At5g63680 PE=3 SV=1
AT3G52990	Q94KE3	0.541	cytosol	0.003	Pyruvate kinase OS=Arabidopsis thaliana GN=At3g52990 PE=2 SV=1
AT1G13440	Q9FX54	0.481	cytosol,nucleus	0.022	Glyceraldehyde-3-phosphate dehydrogenase GAPC2, cytosolic OS=Arabidopsis thaliana GN=GAPC2 PE=1 SV=1
AT5G08570	Q9FNN1	0.463	cytosol	0.015	Pyruvate kinase OS=Arabidopsis thaliana GN=At5g08570 PE=2 SV=1
AT3G04120	P25858;Q9FX54	0.431	cytosol,nucleus	0.004	Glyceraldehyde-3-phosphate dehydrogenase GAPC1, cytosolic OS=Arabidopsis thaliana GN=GAPC1 PE=1 SV=2
AT1G09780	O04499	0.425	cytosol	0.011	2,3-bisphosphoglycerate-independent phosphoglycerate mutase 1 OS=Arabidopsis thaliana GN=PGM1 PE=2 SV=3
AT1G53310	Q9MAH0	0.404	cytosol	0.011	Phosphoenolpyruvate carboxylase 1 OS=Arabidopsis thaliana GN=PPC1 PE=1 SV=1
AT1G79550	Q9SAJ4	0.352	cytosol	0.02	Phosphoglycerate kinase 3, cytosolic OS=Arabidopsis thaliana GN=PGK3 PE=1 SV=1
AT3G55440	P48491	0.318	cytosol	0.036	Triosephosphate isomerase, cytosolic OS=Arabidopsis thaliana GN=TPI PE=1 SV=2
Hormone metabolism
AT1G12010	O65378	0.856	peroxisome	0.011	1-aminocyclopropane-1-carboxylate oxidase 3 OS=Arabidopsis thaliana GN=At1g12010 PE=2 SV=1
AT1G62380	Q41931	0.602	golgi	0.001	1-aminocyclopropane-1-carboxylate oxidase 2 OS=Arabidopsis thaliana GN=ACO2 PE=2 SV=2
AT2G23600	O80476	0.543	cytosol	0.014	Methylesterase 2 OS=Arabidopsis thaliana GN=MES2 PE=1 SV=1
AT3G44310	P32961	0.524	cytosol	0.001	Nitrilase 1 OS=Arabidopsis thaliana GN=NIT1 PE=1 SV=2
AT1G24100	O48676	0.472	plasma membrane	0.035	UDP-glycosyltransferase 74B1 OS=Arabidopsis thaliana GN=UGT74B1 PE=1 SV=1
AT3G25770	Q9LS02	0.399	plastid	0.049	Allene oxide cyclase 2, chloroplastic OS=Arabidopsis thaliana GN=AOC2 PE=1 SV=1
AT3G45140	P38418	0.316	plastid	0.035	Lipoxygenase 2, chloroplastic OS=Arabidopsis thaliana GN=LOX2 PE=1 SV=1
AT3G07390	Q94BT2	-0.364	plasma membrane	0.045	Auxin-induced in root cultures protein 12 OS=Arabidopsis thaliana GN=AIR12 PE=1 SV=3
AT1G05560	Q9LR44	-0.483	plastid	0.028	UDP-glycosyltransferase 75B1 OS=Arabidopsis thaliana GN=UGT75B1 PE=1 SV=1
AT5G48180	Q93XW5	-0.596	cytosol	0.006	Nitrile-specifier protein 5 OS=Arabidopsis thaliana GN=NSP5 PE=2 SV=1
AT3G44300	P32962	-0.612	cytosol	0.005	Nitrilase 2 OS=Arabidopsis thaliana GN=NIT2 PE=1 SV=1
AT2G33830	P93017	-0.613	peroxisome	0.013	Dormancy-associated protein homolog 1 OS=Arabidopsis thaliana GN=DRMH1 PE=1 SV=1
AT4G19170	O49675	-1.252	plastid	0.001	Probable carotenoid cleavage dioxygenase 4, chloroplastic OS=Arabidopsis thaliana GN=CCD4/NCED4 PE=1 SV=1
AT3G02480	Q9M892	-1.918	cytosol	0.001	AT3g02480/F16B3_11 OS=Arabidopsis thaliana GN=At3g02480 PE=2 SV=1
Lipid metabolism
AT2G20900	Q9C5E5	1.401	cytosol	0.002	Diacylglycerol kinase 5 OS=Arabidopsis thaliana GN=DGK5 PE=2 SV=1
AT4G30950	P46312	0.763	plastid	0.001	Omega-6 fatty acid desaturase, chloroplastic OS=Arabidopsis thaliana GN=FAD6 PE=1 SV=2
AT2G33470	O22797	0.593	golgi	0.038	Glycolipid transfer protein 1 OS=Arabidopsis thaliana GN=GLTP1 PE=2 SV=1
AT3G08770	Q9LDB4	0.552	extracellular	0.032	Non-specific lipid-transfer protein 6 OS=Arabidopsis thaliana GN=LTP6 PE=2 SV=1
AT4G33030	O48917	0.545	plastid	0.003	UDP-sulfoquinovose synthase, chloroplastic OS=Arabidopsis thaliana GN=SQD1 PE=1 SV=1
AT1G54580	P25701	0.512	plastid	0.047	Acyl carrier protein 2, chloroplastic OS=Arabidopsis thaliana GN=ACP2 PE=1 SV=2
AT2G43710	O22832	0.492	plastid	0.006	Stearoyl-[acyl-carrier-protein] 9-desaturase 7, chloroplastic OS=Arabidopsis thaliana GN=FAB2 PE=1 SV=1
AT1G73600	Q9C6B9	0.491	cytosol	0.01	Phosphoethanolamine N-methyltransferase 3 OS=Arabidopsis thaliana GN=NMT3 PE=2 SV=2
AT1G48600	Q944H0	0.446	cytosol	0.007	Phosphomethylethanolamine N-methyltransferase OS=Arabidopsis thaliana GN=NMT2 PE=2 SV=2
AT2G05990	Q9SLA8	-0.42	plastid	0.006	Enoyl-[acyl-carrier-protein] reductase [NADH], chloroplastic OS=Arabidopsis thaliana GN=MOD1 PE=1 SV=1
AT5G10160	Q9LX13	-0.422	plastid	0.028	(3R)-hydroxymyristoyl-[acyl carrier protein] dehydratase-like protein OS=Arabidopsis thaliana GN=T31P16_150 PE=2 SV=1
AT4G26690	Q9SZ11	-0.424	plasma membrane	0.018	Glycerophosphodiester phosphodiesterase GDPDL3 OS=Arabidopsis thaliana GN=GDPDL3 PE=1 SV=3
AT5G54500	Q9LSQ5	-0.427	plasma membrane	0.012	NAD(P)H dehydrogenase (quinone) FQR1 OS=Arabidopsis thaliana GN=FQR1 PE=1 SV=1
AT4G16760	O65202	-0.436	peroxisome	0.01	Peroxisomal acyl-coenzyme A oxidase 1 OS=Arabidopsis thaliana GN=ACX1 PE=1 SV=1
AT3G51840	Q96329	-0.624	peroxisome	0.002	Acyl-coenzyme A oxidase 4, peroxisomal OS=Arabidopsis thaliana GN=ACX4 PE=1 SV=1
AT4G27780	Q9STP8	-0.897	endoplasmic reticulum	0.035	Acyl-CoA-binding domain-containing protein 2 OS=Arabidopsis thaliana GN=ACBP2 PE=1 SV=1
Major CHO metabolism
AT1G32900	Q9MAQ0	0.88	plastid	0	Granule-bound starch synthase 1, chloroplastic/amyloplastic OS=Arabidopsis thaliana GN=GBSS1 PE=1 SV=1
AT1G69830	Q94A41	0.81	plastid	0.002	Alpha-amylase 3, chloroplastic OS=Arabidopsis thaliana GN=AMY3 PE=2 SV=1
AT3G52180	Q9FEB5	0.749	plastid	0	Phosphoglucan phosphatase DSP4, chloroplastic OS=Arabidopsis thaliana GN=SEX4 PE=1 SV=1
AT3G46970	Q9SD76	0.509	cytosol	0.001	Alpha-glucan phosphorylase 2, cytosolic OS=Arabidopsis thaliana GN=PHS2 PE=1 SV=1
AT1G10760	Q9SAC6	0.443	plastid	0.002	Alpha-glucan water dikinase 1, chloroplastic OS=Arabidopsis thaliana GN=GWD1 PE=1 SV=2
AT2G31390	Q9SID0	0.42	cytosol	0.025	Probable fructokinase-1 OS=Arabidopsis thaliana GN=At2g31390 PE=2 SV=1
AT5G26570	Q6ZY51	0.389	plastid	0.024	Phosphoglucan, water dikinase, chloroplastic OS=Arabidopsis thaliana GN=GWD3 PE=1 SV=1
AT3G29320	Q9LIB2	0.38	plastid	0.013	Alpha-glucan phosphorylase 1 OS=Arabidopsis thaliana GN=PHS1 PE=1 SV=1
Metal handling
AT3G56090	Q9LYN2;Q9S756	1.603	plastid	0.004	Ferritin-3, chloroplastic OS=Arabidopsis thaliana GN=FER3 PE=2 SV=1
AT5G01600	Q39101	0.982	plastid	0.001	Ferritin-1, chloroplastic OS=Arabidopsis thaliana GN=FER1 PE=2 SV=1
AT3G17390	Q9LUT2;Q9SJL8	0.964	nucleus	0.004	S-adenosylmethionine synthase 4 OS=Arabidopsis thaliana GN=METK4 PE=1 SV=1
AT4G14710	Q8W108	0.458	cytosol	0.033	1,2-dihydroxy-3-keto-5-methylthiopentene dioxygenase 3 OS=Arabidopsis thaliana GN=ARD3 PE=2 SV=1
Minor CHO metabolism
AT3G47800	Q9STT3	-0.543	extracellular	0.007	Aldose 1-epimerase OS=Arabidopsis thaliana GN=T23J7.130 PE=2 SV=1
AT5G57655	Q9FKK7	-0.823	endoplasmic reticulum	0.001	Xylose isomerase OS=Arabidopsis thaliana GN=XYLA PE=2 SV=2
AT2G21370	Q8L794	-0.935	plastid	0.01	Putative xylulose kinase OS=Arabidopsis thaliana GN=XK-1 PE=1 SV=1
AT5G20250	Q8RX87	-0.942	plastid	0.002	Probable galactinol--sucrose galactosyltransferase 6 OS=Arabidopsis thaliana GN=RFS6 PE=2 SV=2
Miscellaneous enzyme family
AT1G78370	Q8L7C9	1.227	peroxisome	0	Glutathione S-transferase U20 OS=Arabidopsis thaliana GN=GSTU20 PE=1 SV=1
AT1G16410	Q949U1	1.186	endoplasmic reticulum	0.001	Dihomomethionine N-hydroxylase OS=Arabidopsis thaliana GN=CYP79F1 PE=1 SV=1
AT5G47990	Q9FI39	1.059	endoplasmic reticulum	0.022	Cytochrome P450 705A5 OS=Arabidopsis thaliana GN=CYP705A5 PE=2 SV=1
AT1G48750	Q94AQ3	0.93	extracellular	0.012	Bifunctional inhibitor/lipid-transfer protein/seed storage 2S albumin-like protein OS=Arabidopsis thaliana GN=At1g48750 PE=2 SV=1
AT2G30860	O80852	0.878	cytosol	0.001	Glutathione S-transferase F9 OS=Arabidopsis thaliana GN=GSTF9 PE=1 SV=1
AT3G14210	Q9LJG3	0.854	vacuole	0.002	GDSL esterase/lipase ESM1 OS=Arabidopsis thaliana GN=ESM1 PE=1 SV=1
AT4G13770	P48421	0.82	endoplasmic reticulum	0.003	Cytochrome P450 83A1 OS=Arabidopsis thaliana GN=CYP83A1 PE=1 SV=2
AT5G17050	Q9LFJ8	0.776	plastid	0.003	UDP-glycosyltransferase 78D2 OS=Arabidopsis thaliana GN=UGT78D2 PE=2 SV=1
AT4G22690	F4JLY4	0.766	endoplasmic reticulum	0.002	Cytochrome P450, family 706, subfamily A, polypeptide 1 OS=Arabidopsis thaliana GN=CYP706A1 PE=3 SV=1
AT4G12880	Q9STZ8	0.729	extracellular	0.021	At4g12880 OS=Arabidopsis thaliana GN=T20K18.230 PE=2 SV=1
AT1G74090	Q9C9C9	0.709	cytosol	0.001	Cytosolic sulfotransferase 18 OS=Arabidopsis thaliana GN=SOT18 PE=1 SV=1
AT2G30870	P42761	0.678	cytosol	0.003	Glutathione S-transferase F10 OS=Arabidopsis thaliana GN=GSTF10 PE=1 SV=3
AT1G02930	P42760;P46422;Q9SRY5	0.656	cytosol	0.013	Glutathione S-transferase F6 OS=Arabidopsis thaliana GN=GSTF6 PE=2 SV=2
AT2G31790	Q9SKC1	0.64	mitochondrion	0.001	UDP-glycosyltransferase 74C1 OS=Arabidopsis thaliana GN=UGT74C1 PE=2 SV=1
AT3G16420	O04314	0.638	cytosol	0	PYK10-binding protein 1 OS=Arabidopsis thaliana GN=PBP1 PE=1 SV=1
AT1G62560	Q9SXE1	0.626	endoplasmic reticulum	0.004	Flavin-containing monooxygenase FMO GS-OX3 OS=Arabidopsis thaliana GN=FMOGS-OX3 PE=2 SV=1
AT4G02520	P46422	0.614	cytosol	0.001	Glutathione S-transferase F2 OS=Arabidopsis thaliana GN=GSTF2 PE=1 SV=3
AT1G33811	Q8L5Z1	0.518	extracellular	0.01	GDSL esterase/lipase At1g33811 OS=Arabidopsis thaliana GN=At1g33811 PE=2 SV=1
AT2G23610	O80477	0.466	cytosol	0.038	Methylesterase 3 OS=Arabidopsis thaliana GN=MES3 PE=2 SV=1
AT3G15356	Q9LJR2	0.44	extracellular	0.01	Lectin-like protein LEC OS=Arabidopsis thaliana GN=LEC PE=1 SV=1
AT1G02920	Q9SRY5	0.387	cytosol	0.045	Glutathione S-transferase F7 OS=Arabidopsis thaliana GN=GSTF7 PE=2 SV=3
AT4G27520	Q9T076	-0.372	plasma membrane	0.022	Early nodulin-like protein 2 OS=Arabidopsis thaliana GN=At4g27520 PE=1 SV=1
AT2G29450	P46421	-0.376	cytosol	0.021	Glutathione S-transferase U5 OS=Arabidopsis thaliana GN=GSTU5 PE=2 SV=1
AT3G09260	Q9SR37	-0.438	endoplasmic reticulum	0.007	Beta-glucosidase 23 OS=Arabidopsis thaliana GN=BGLU23 PE=1 SV=1
AT1G30720	Q9SA87	-0.461	extracellular	0.033	Berberine bridge enzyme-like 10 OS=Arabidopsis thaliana GN=At1g30720 PE=2 SV=1
AT5G63800	Q9FFN4	-0.518	extracellular	0.004	Beta-galactosidase 6 OS=Arabidopsis thaliana GN=BGAL6 PE=2 SV=1
AT4G20860	Q9SUC6	-0.61	extracellular	0.039	Berberine bridge enzyme-like 22 OS=Arabidopsis thaliana GN=FAD-OXR PE=2 SV=1
AT3G48460	Q9STM6	-0.635	extracellular	0.034	GDSL esterase/lipase At3g48460 OS=Arabidopsis thaliana GN=At3g48460 PE=2 SV=1
AT2G29420	Q9ZW24	-0.648	cytosol	0.005	Glutathione S-transferase U7 OS=Arabidopsis thaliana GN=GSTU7 PE=2 SV=1
AT2G43820	O22822	-0.683	plasma membrane	0.01	UDP-glycosyltransferase 74F2 OS=Arabidopsis thaliana GN=UGT74F2 PE=1 SV=1
AT5G16970	Q39172	-0.692	cytosol	0.001	NADP-dependent alkenal double bond reductase P1 OS=Arabidopsis thaliana GN=P1 PE=1 SV=1
AT3G13750	Q9SCW1	-0.699	extracellular	0.001	Beta-galactosidase 1 OS=Arabidopsis thaliana GN=BGAL1 PE=2 SV=1
AT4G22485	A8MRQ5	-0.708	extracellular	0.021	Protease inhibitor/seed storage/LTP family protein OS=Arabidopsis thaliana GN=At4g22485 PE=4 SV=2
AT4G34138	Q8VZE9	-0.709	plasma membrane	0.008	UDP-glycosyltransferase 73B1 OS=Arabidopsis thaliana GN=UGT73B1 PE=2 SV=1
AT5G64250	Q9FMG0	-0.722	cytosol	0.001	2-nitropropane dioxygenase-like protein OS=Arabidopsis thaliana GN=At5g64250 PE=1 SV=1
AT2G44790	O80517	-0.855	plasma membrane	0.013	Uclacyanin-2 OS=Arabidopsis thaliana GN=At2g44790 PE=1 SV=1
AT4G16690	O23512	-0.876	cytosol	0.011	Probable pheophorbidase OS=Arabidopsis thaliana GN=PPD PE=1 SV=1
AT5G63810	Q9FN08;Q9LFA6;Q9SCV8	-1.067	extracellular	0.02	Beta-galactosidase 10 OS=Arabidopsis thaliana GN=BGAL10 PE=2 SV=1
AT5G56870	Q9SCV8	-1.147	extracellular	0	Beta-galactosidase 4 OS=Arabidopsis thaliana GN=BGAL4 PE=1 SV=1
N-metabolism
AT5G53460	Q9LV03	0.592	plastid	0.001	Glutamate synthase 1 [NADH], chloroplastic OS=Arabidopsis thaliana GN=GLT1 PE=1 SV=2
AT5G07440	Q38946	-0.485	mitochondrion	0.003	Glutamate dehydrogenase 2 OS=Arabidopsis thaliana GN=GDH2 PE=1 SV=1
Nucleotide metabolism
AT4G30530	Q9M0A7	0.676	cytosol	0.001	Gamma-glutamyl peptidase 1 OS=Arabidopsis thaliana GN=GGP1 PE=1 SV=1
AT5G03300	Q9LZG0;Q9SF85	0.44	cytosol	0.006	Adenosine kinase 2 OS=Arabidopsis thaliana GN=ADK2 PE=1 SV=1
AT4G09320	P39207	0.422	cytosol	0.007	Nucleoside diphosphate kinase 1 OS=Arabidopsis thaliana GN=NDK1 PE=1 SV=1
AT4G22930	O04904	0.419	plastid	0.035	Dihydroorotase, mitochondrial OS=Arabidopsis thaliana GN=PYR4 PE=1 SV=1
AT1G27450	P31166	0.372	cytosol	0.031	Adenine phosphoribosyltransferase 1, chloroplastic OS=Arabidopsis thaliana GN=APT1 PE=1 SV=2
AT1G14240	Q9XI62	-1.35	endoplasmic reticulum	0	Probable apyrase 3 OS=Arabidopsis thaliana GN=APY3 PE=2 SV=1
Photosynthesis
AT3G21055	Q39195	0.713	plastid	0.002	Photosystem II 5 kDa protein, chloroplastic OS=Arabidopsis thaliana GN=PSBT PE=3 SV=2
AT3G62410	Q9LZP9	0.582	plastid	0.049	Calvin cycle protein CP12-2, chloroplastic OS=Arabidopsis thaliana GN=CP12-2 PE=1 SV=1
AT2G47400	O22914	0.554	plastid	0.006	Calvin cycle protein CP12-1, chloroplastic OS=Arabidopsis thaliana GN=CP12-1 PE=1 SV=1
AT4G05180	Q41932	0.4	plastid	0.01	Oxygen-evolving enhancer protein 3-2, chloroplastic OS=Arabidopsis thaliana GN=PSBQ2 PE=1 SV=2
AT4G21280	Q9XFT3-2	-0.324	plastid	0.035	Isoform 2 of Oxygen-evolving enhancer protein 3-1, chloroplastic OS=Arabidopsis thaliana GN=PSBQ1
AT3G14420	Q9LRR9	-0.392	peroxisome	0.012	Peroxisomal (S)-2-hydroxy-acid oxidase GLO1 OS=Arabidopsis thaliana GN=GLO1 PE=1 SV=1
AT5G64380	Q9FMF1	-0.498	plastid	0.017	AT5g64380/MSJ1_22 OS=Arabidopsis thaliana GN=At5g64380 PE=2 SV=1
AT3G55330	P82538	-0.536	plastid	0.001	PsbP-like protein 1, chloroplastic OS=Arabidopsis thaliana GN=PPL1 PE=1 SV=1
AT2G05070	Q9S7J7;Q9XF87	-0.668	plastid	0.001	Chlorophyll a-b binding protein 2.2, chloroplastic OS=Arabidopsis thaliana GN=LHCB2.2 PE=1 SV=1
AT1G20340	P42699	-0.885	plastid	0.003	Plastocyanin major isoform, chloroplastic OS=Arabidopsis thaliana GN=DRT112 PE=1 SV=2
Protein
AT5G37680	Q8W4C8	2.034	plasma membrane	0.007	ADP-ribosylation factor-like protein 8c OS=Arabidopsis thaliana GN=ARL8C PE=2 SV=1
AT5G43010	Q9SEI3	1.21	cytosol,nucleus	0.002	26S protease regulatory subunit 10B homolog A OS=Arabidopsis thaliana GN=RPT4A PE=1 SV=1
AT2G45070	P38389	1.172	endoplasmic reticulum	0.013	Protein transport protein Sec61 subunit beta OS=Arabidopsis thaliana GN=At2g45070 PE=1 SV=1
AT1G01680	Q9LQ92	1.152	nucleus	0.018	U-box domain-containing protein 54 OS=Arabidopsis thaliana GN=PUB54 PE=2 SV=1
AT1G78680	O65355	0.778	vacuole	0.005	Gamma-glutamyl hydrolase 2 OS=Arabidopsis thaliana GN=GGH2 PE=1 SV=2
AT4G19006	Q8GYA6;Q8RWF0	0.693	cytosol,nucleus	0.022	26S proteasome non-ATPase regulatory subunit 13 homolog B OS=Arabidopsis thaliana GN=RPN9B PE=1 SV=1
AT3G48870	Q9SXJ7	0.666	plastid	0.001	Chaperone protein ClpC2, chloroplastic OS=Arabidopsis thaliana GN=CLPC2 PE=1 SV=1
AT3G60210	Q9M1C2	0.627	plastid	0.05	10 kDa chaperonin 1, chloroplastic OS=Arabidopsis thaliana GN=CPN10-1 PE=2 SV=1
AT4G10480	Q9SZY1	0.608	cytosol	0.001	Nascent polypeptide-associated complex subunit alpha-like protein 4 OS=Arabidopsis thaliana GN=At4g10480 PE=1 SV=1
AT5G11900	Q8VZK2	0.556	cytosol	0.024	Translation machinery-associated protein 22 OS=Arabidopsis thaliana GN=At5g11900 PE=2 SV=1
AT3G23390	O23290	0.542	cytosol	0.012	60S ribosomal protein L36a OS=Arabidopsis thaliana GN=RPL36AA PE=2 SV=3
AT5G12140	Q945Q1	0.539	endoplasmic reticulum	0.031	Cysteine proteinase inhibitor 1 OS=Arabidopsis thaliana GN=CYS1 PE=1 SV=2
AT5G19510	Q9SCX3	0.533	cytosol	0.001	Elongation factor 1-beta 2 OS=Arabidopsis thaliana GN=At5g19510 PE=1 SV=1
AT5G61170	Q9FNP8	0.532	cytosol	0.009	40S ribosomal protein S19-3 OS=Arabidopsis thaliana GN=RPS19C PE=2 SV=1
AT5G27700	Q3E902;Q9M337	0.522	cytosol	0.05	40S ribosomal protein S21-2 OS=Arabidopsis thaliana GN=RPS21C PE=1 SV=2
AT5G18380	Q42340	0.516	cytosol	0.045	40S ribosomal protein S16-3 OS=Arabidopsis thaliana GN=RPS16C PE=2 SV=1
AT1G15930	Q9S9P1	0.511	cytosol	0.019	40S ribosomal protein S12-1 OS=Arabidopsis thaliana GN=RPS12A PE=2 SV=1
AT3G11250	P57691;Q42112	0.497	cytosol	0.002	60S acidic ribosomal protein P0-3 OS=Arabidopsis thaliana GN=RPP0C PE=1 SV=1
AT3G53870	Q9M339;Q9SIP7	0.473	cytosol	0.048	40S ribosomal protein S3-2 OS=Arabidopsis thaliana GN=RPS3B PE=1 SV=1
AT2G44120	P60039	0.467	cytosol	0.007	60S ribosomal protein L7-3 OS=Arabidopsis thaliana GN=RPL7C PE=2 SV=1
AT5G52650	Q9LTF2	0.463	cytosol	0.013	40S ribosomal protein S10-3 OS=Arabidopsis thaliana GN=RPS10C PE=2 SV=2
AT1G30230	P48006;Q9SI20	0.452	cytosol	0.03	Elongation factor 1-delta 1 OS=Arabidopsis thaliana GN=At1g30230 PE=1 SV=2
AT5G02240	Q94EG6	0.45	cytosol	0.008	Uncharacterized protein At5g02240 OS=Arabidopsis thaliana GN=At5g02240 PE=1 SV=1
AT3G10670	Q9CAF5	0.449	plastid	0.011	ABC transporter I family member 6, chloroplastic OS=Arabidopsis thaliana GN=ABCI6 PE=1 SV=1
AT5G35620	O04663	0.444	cytosol	0.05	Eukaryotic translation initiation factor isoform 4E OS=Arabidopsis thaliana GN=EIF(ISO)4E PE=1 SV=2
AT2G27720	P51407;Q9SLF7	0.441	cytosol	0.028	60S acidic ribosomal protein P2-1 OS=Arabidopsis thaliana GN=RPP2A PE=2 SV=2
AT2G41840	P49688	0.439	cytosol	0.006	40S ribosomal protein S2-3 OS=Arabidopsis thaliana GN=RPS2C PE=1 SV=2
AT3G45030	P49200	0.43	cytosol	0.035	40S ribosomal protein S20-1 OS=Arabidopsis thaliana GN=RPS20A PE=2 SV=2
AT2G34250	O80774	0.424	endoplasmic reticulum	0.028	AT2G34250 protein OS=Arabidopsis thaliana GN=At2g34250 PE=2 SV=1
AT1G08360	Q8VZB9	0.422	cytosol	0.04	60S ribosomal protein L10a-1 OS=Arabidopsis thaliana GN=RPL10AA PE=1 SV=1
AT2G18020	P46286	0.42	cytosol	0.031	60S ribosomal protein L8-1 OS=Arabidopsis thaliana GN=RPL8A PE=1 SV=2
AT5G35530	Q9FJA6;Q9M339;Q9SIP7	0.417	cytosol	0.008	40S ribosomal protein S3-3 OS=Arabidopsis thaliana GN=RPS3C PE=1 SV=1
AT1G07940	P0DH99	0.415	cytosol	0.004	Elongation factor 1-alpha 1 OS=Arabidopsis thaliana GN=A1 PE=1 SV=1
AT1G01100	Q8LCW9	0.413	cytosol	0.032	60S acidic ribosomal protein P1-1 OS=Arabidopsis thaliana GN=RPP1A PE=2 SV=2
AT1G33120	P49209	0.408	cytosol	0.007	60S ribosomal protein L9-1 OS=Arabidopsis thaliana GN=RPL9B PE=1 SV=3
AT3G09200	Q42112	0.407	cytosol	0.031	60S acidic ribosomal protein P0-2 OS=Arabidopsis thaliana GN=RPP0B PE=1 SV=2
AT5G35680	F4K1D3	0.402	cytosol	0.043	Nucleic acid-binding, OB-fold-like protein OS=Arabidopsis thaliana GN=At5g35680 PE=3 SV=1
AT5G27770	Q9FE58;Q9M9W1	0.4	cytosol	0.035	60S ribosomal protein L22-3 OS=Arabidopsis thaliana GN=RPL22C PE=2 SV=1
AT5G02610	Q9LZ41;Q9SF53	0.4	cytosol	0.05	60S ribosomal protein L35-4 OS=Arabidopsis thaliana GN=RPL35D PE=2 SV=1
AT2G01250	P60040	0.399	cytosol	0.024	60S ribosomal protein L7-2 OS=Arabidopsis thaliana GN=RPL7B PE=1 SV=1
AT2G24200	P30184	0.397	cytosol	0.011	Leucine aminopeptidase 1 OS=Arabidopsis thaliana GN=LAP1 PE=1 SV=1
AT2G39460	Q8LD46	0.394	cytosol	0.019	60S ribosomal protein L23a-1 OS=Arabidopsis thaliana GN=RPL23AA PE=2 SV=2
AT1G72370	Q08682	0.389	cytosol	0.013	40S ribosomal protein Sa-1 OS=Arabidopsis thaliana GN=RPSaA PE=1 SV=3
AT3G12915	F4JB05;Q9ASR1	0.388	cytosol	0.012	Ribosomal protein S5/Elongation factor G/III/V family protein OS=Arabidopsis thaliana GN=MGH6.2 PE=4 SV=1
AT4G34670	Q42262;Q9CAV0	0.386	cytosol	0.022	40S ribosomal protein S3a-2 OS=Arabidopsis thaliana GN=RPS3AB PE=2 SV=3
AT2G27710	Q9SLF7	0.386	cytosol	0.048	60S acidic ribosomal protein P2-2 OS=Arabidopsis thaliana GN=RPP2B PE=1 SV=1
AT1G57720	Q9FVT2	0.375	cytosol	0.022	Probable elongation factor 1-gamma 2 OS=Arabidopsis thaliana GN=At1g57720 PE=1 SV=1
AT5G20290	Q93VG5	0.374	cytosol	0.023	40S ribosomal protein S8-1 OS=Arabidopsis thaliana GN=RPS8A PE=1 SV=1
AT3G51800	Q96327	0.36	cytosol	0.028	ERBB-3 BINDING PROTEIN 1 OS=Arabidopsis thaliana GN=EBP1 PE=1 SV=1
AT2G39990	O04202	0.36	nucleus	0.038	Eukaryotic translation initiation factor 3 subunit F OS=Arabidopsis thaliana GN=TIF3F1 PE=1 SV=1
AT5G02870	P49691	0.357	cytosol	0.041	60S ribosomal protein L4-2 OS=Arabidopsis thaliana GN=RPL4D PE=1 SV=2
AT1G09640	O04487;Q9FVT2	0.356	cytosol	0.027	Probable elongation factor 1-gamma 1 OS=Arabidopsis thaliana GN=At1g09640 PE=1 SV=1
AT3G25520	Q8LBI1	0.349	cytosol	0.031	60S ribosomal protein L5-1 OS=Arabidopsis thaliana GN=ATL5 PE=1 SV=2
AT5G55220	Q8S9L5	0.348	cytosol	0.023	Trigger factor-like protein TIG, Chloroplastic OS=Arabidopsis thaliana GN=TIG PE=1 SV=1
AT5G15200	Q9LXG1	0.348	plastid	0.035	40S ribosomal protein S9-1 OS=Arabidopsis thaliana GN=RPS9B PE=1 SV=1
AT5G07090	P49204	0.33	cytosol	0.033	40S ribosomal protein S4-2 OS=Arabidopsis thaliana GN=RPS4B PE=2 SV=4
AT1G56070	Q9ASR1	0.322	cytosol	0.031	Elongation factor 2 OS=Arabidopsis thaliana GN=LOS1 PE=1 SV=1
AT2G20890	Q9SKT0	-0.34	plastid	0.04	Protein THYLAKOID FORMATION 1, chloroplastic OS=Arabidopsis thaliana GN=THF1 PE=1 SV=1
AT3G01480	Q9SSA5	-0.356	plastid	0.02	Peptidyl-prolyl cis-trans isomerase CYP38, chloroplastic OS=Arabidopsis thaliana GN=CYP38 PE=1 SV=1
AT5G23120	O82660	-0.451	plastid	0.002	Photosystem II stability/assembly factor HCF136, chloroplastic OS=Arabidopsis thaliana GN=HCF136 PE=1 SV=1
AT1G06430	Q8W585	-0.487	plastid	0.003	ATP-dependent zinc metalloprotease FTSH 8, chloroplastic OS=Arabidopsis thaliana GN=FTSH8 PE=1 SV=1
AT2G45740	O80845;Q9LQ73	-0.599	peroxisome	0.033	Peroxisomal membrane protein 11D OS=Arabidopsis thaliana GN=PEX11D PE=1 SV=2
AT1G03230	Q9ZVS5	-0.6	extracellular	0.001	Aspartyl protease-like protein OS=Arabidopsis thaliana GN=F15K9.16 PE=2 SV=1
AT1G47128	P43297	-0.637	extracellular	0.001	Cysteine proteinase RD21A OS=Arabidopsis thaliana GN=RD21A PE=1 SV=1
AT5G24490	Q94K97	-0.64	plastid	0.001	Putative 30S ribosomal protein OS=Arabidopsis thaliana GN=At5g24490 PE=1 SV=1
AT1G03220	Q9ZVS4;Q9ZVS5	-0.737	extracellular	0	Aspartyl protease-like protein OS=Arabidopsis thaliana GN=F15K9.17 PE=2 SV=1
AT4G02930	Q9ZT91	-1.065	mitochondrion	0.003	Elongation factor Tu, mitochondrial OS=Arabidopsis thaliana GN=TUFA PE=1 SV=1
AT3G10060	Q9SR70	-1.186	plastid	0.001	Peptidyl-prolyl cis-trans isomerase FKBP16-4, chloroplastic OS=Arabidopsis thaliana GN=FKBP16-4 PE=1 SV=1
Redox regulation
AT2G16060	O24520	1.757	cytosol	0.001	Non-symbiotic hemoglobin 1 OS=Arabidopsis thaliana GN=AHB1 PE=1 SV=1
AT1G35620	Q94F09	1.115	endoplasmic reticulum	0.028	Protein disulfide-isomerase 5-2 OS=Arabidopsis thaliana GN=PDIL5-2 PE=1 SV=1
AT4G21860	Q9C5C8-2	0.878	plastid	0.03	Isoform 2 of Peptide methionine sulfoxide reductase B2, chloroplastic OS=Arabidopsis thaliana GN=MSRB2
AT4G25100	P21276	0.714	plastid	0	Superoxide dismutase [Fe] 1, chloroplastic OS=Arabidopsis thaliana GN=FSD1 PE=1 SV=4
AT1G77510	Q9SRG3	0.496	endoplasmic reticulum	0.003	Protein disulfide isomerase-like 1-2 OS=Arabidopsis thaliana GN=PDIL1-2 PE=2 SV=1
AT1G20620	Q42547	0.487	peroxisome	0.001	Catalase-3 OS=Arabidopsis thaliana GN=CAT3 PE=1 SV=3
AT2G32920	O48773	0.472	endoplasmic reticulum	0.014	Protein disulfide-isomerase 2-3 OS=Arabidopsis thaliana GN=PDIL2-3 PE=2 SV=1
AT3G02730	Q9XFH8	0.459	plastid	0.017	Thioredoxin F1, chloroplastic OS=Arabidopsis thaliana GN=TRXF1 PE=1 SV=2
AT5G20080	P83291	0.404	mitochondrion	0.023	NADH-cytochrome b5 reductase-like protein OS=Arabidopsis thaliana GN=CBR2 PE=1 SV=2
AT5G60640	Q9FF55	0.341	endoplasmic reticulum	0.049	Protein disulfide isomerase-like 1-4 OS=Arabidopsis thaliana GN=PDIL1-4 PE=1 SV=1
AT3G52960	Q949U7	-0.315	plastid	0.046	Peroxiredoxin-2E, chloroplastic OS=Arabidopsis thaliana GN=PRXIIE PE=1 SV=2
AT3G26060	Q9LU86	-0.315	plastid	0.048	Peroxiredoxin Q, chloroplastic OS=Arabidopsis thaliana GN=PRXQ PE=1 SV=1
AT1G77490	Q42593	-0.365	plastid	0.03	L-ascorbate peroxidase T, chloroplastic OS=Arabidopsis thaliana GN=APXT PE=2 SV=2
AT4G09010	P82281	-0.414	plastid	0.007	Thylakoid lumenal 29 kDa protein, chloroplastic OS=Arabidopsis thaliana GN=TL29 PE=1 SV=2
AT2G31570	O04922;P52032;Q9SZ54	-0.461	cytosol	0.028	Probable glutathione peroxidase 2 OS=Arabidopsis thaliana GN=GPX2 PE=1 SV=1
AT2G25080	P52032	-0.715	plastid	0	Phospholipid hydroperoxide glutathione peroxidase 1, chloroplastic OS=Arabidopsis thaliana GN=GPX1 PE=2 SV=2
AT4G35090	P25819	-1.169	peroxisome	0.001	Catalase-2 OS=Arabidopsis thaliana GN=CAT2 PE=2 SV=3
RNA
AT3G53460	Q43349	0.886	plastid	0	29 kDa ribonucleoprotein, chloroplastic OS=Arabidopsis thaliana GN=CP29A PE=2 SV=2
AT2G21660	Q03250;Q03251	0.76	nucleus	0.002	Glycine-rich RNA-binding protein 7 OS=Arabidopsis thaliana GN=RBG7 PE=1 SV=1
AT4G17520	O23593;Q9LVT8	0.612	nucleus	0.003	RGG repeats nuclear RNA binding protein B OS=Arabidopsis thaliana GN=RGGB PE=1 SV=1
AT5G47210	Q9LVT8	0.571	nucleus	0.001	RGG repeats nuclear RNA binding protein C OS=Arabidopsis thaliana GN=RGGC PE=1 SV=1
AT1G73230	Q9CAT7	0.45	nucleus	0.015	Nascent polypeptide-associated complex subunit beta OS=Arabidopsis thaliana GN=At1g73230 PE=2 SV=1
AT5G52470	Q9FEF8	0.437	nucleus	0.011	Probable mediator of RNA polymerase II transcription subunit 36b OS=Arabidopsis thaliana GN=MED36B PE=1 SV=1
AT4G16830	O23523;Q9LVT8	0.419	cytosol	0.043	RGG repeats nuclear RNA binding protein A OS=Arabidopsis thaliana GN=RGGA PE=1 SV=1
AT5G07350	Q8VZG7;Q9FLT0	0.402	nucleus	0.018	Ribonuclease TUDOR 1 OS=Arabidopsis thaliana GN=TSN1 PE=1 SV=1
AT1G56110	Q9SGT7	0.398	nucleus	0.038	At1g56110/T6H22_9 OS=Arabidopsis thaliana GN=T6H22.10 PE=2 SV=1
AT4G39260	Q03251	0.37	nucleus	0.03	Glycine-rich RNA-binding protein 8 OS=Arabidopsis thaliana GN=RBG8 PE=1 SV=1
AT5G26742	Q8L7S8	0.328	plastid	0.038	DEAD-box ATP-dependent RNA helicase 3, chloroplastic OS=Arabidopsis thaliana GN=RH3 PE=1 SV=2
AT3G61260	Q9M2D8	-0.748	plasma membrane	0.001	Uncharacterized protein At3g61260 OS=Arabidopsis thaliana GN=At3g61260 PE=1 SV=1
AT3G55340	Q9M3B8	-0.935	nucleus	0.034	PHIP1 OS=Arabidopsis thaliana GN=T26I12.220 PE=4 SV=1
S-assimilation
AT4G14680	O23324;Q9LIK9	0.774	plastid	0.001	ATP-sulfurylase 3, chloroplastic OS=Arabidopsis thaliana GN=APS3 PE=1 SV=1
AT3G22890	Q9LIK9	0.609	plastid	0.001	ATP sulfurylase 1, chloroplastic OS=Arabidopsis thaliana GN=APS1 PE=1 SV=1
AT5G04590	Q9LZ66	0.432	plastid	0.004	Assimilatory sulfite reductase (ferredoxin), chloroplastic OS=Arabidopsis thaliana GN=SIR PE=1 SV=1
Secondary metabolism
AT5G23020	Q9FN52	1.181	plastid	0.01	Methylthioalkylmalate synthase 3, chloroplastic OS=Arabidopsis thaliana GN=MAM3 PE=1 SV=1
AT2G43100	Q9ZW84	1.163	plastid	0.001	3-isopropylmalate dehydratase small subunit 1 OS=Arabidopsis thaliana GN=IPMI2 PE=1 SV=1
AT4G39980	P29976;Q00218	0.944	plastid	0.009	Phospho-2-dehydro-3-deoxyheptonate aldolase 1, chloroplastic OS=Arabidopsis thaliana GN=DHS1 PE=2 SV=2
AT4G13430	Q94AR8	0.79	plastid	0	3-isopropylmalate dehydratase large subunit, chloroplastic OS=Arabidopsis thaliana GN=IIL1 PE=1 SV=1
AT3G58990	Q9LYT7	0.701	plastid	0.005	3-isopropylmalate dehydratase small subunit 2 OS=Arabidopsis thaliana GN=IPMI1 PE=1 SV=1
AT4G33510	Q00218	0.584	plastid	0.001	Phospho-2-dehydro-3-deoxyheptonate aldolase 2, chloroplastic OS=Arabidopsis thaliana GN=DHS2 PE=2 SV=2
AT4G34350	Q94B35	0.54	plastid	0.001	4-hydroxy-3-methylbut-2-enyl diphosphate reductase, chloroplastic OS=Arabidopsis thaliana GN=ISPH/ISSPE/HDR PE=2 SV=1
AT5G54160	Q9FK25	0.53	cytosol	0.006	Flavone 3'-O-methyltransferase 1 OS=Arabidopsis thaliana GN=OMT1 PE=1 SV=1
AT5G60600	F4K0E8	0.447	plastid	0.002	4-hydroxy-3-methylbut-2-en-1-yl diphosphate synthase (ferredoxin), chloroplastic OS=Arabidopsis thaliana GN=ISPG/HDS PE=1 SV=1
AT1G74470	Q9CA67	0.412	plastid	0.007	Geranylgeranyl diphosphate reductase, chloroplastic OS=Arabidopsis thaliana GN=CHLP PE=1 SV=1
AT4G15560	Q38854	0.386	plastid	0.049	1-deoxy-D-xylulose-5-phosphate synthase, chloroplastic OS=Arabidopsis thaliana GN=DXS PE=1 SV=2
AT5G16440	Q38929;Q42553	0.376	plastid	0.039	Isopentenyl-diphosphate Delta-isomerase I, chloroplastic OS=Arabidopsis thaliana GN=IPP1/IDI1 PE=2 SV=3
AT1G08550	Q39249	-0.431	plastid	0.023	Violaxanthin de-epoxidase, chloroplastic OS=Arabidopsis thaliana GN=VDE1 PE=1 SV=1
Signalling
AT2G41090	P30187	3.153	cytosol	0.001	Calmodulin-like protein 10 OS=Arabidopsis thaliana GN=CML10 PE=2 SV=1
AT1G48630	Q9C4Z6;Q9LV28	0.756	cytosol	0.001	Receptor for activated C kinase 1B OS=Arabidopsis thaliana GN=RACK1B PE=1 SV=1
AT2G30060	Q8RWG8	0.545	nucleus	0.035	Ran-binding protein 1 homolog b OS=Arabidopsis thaliana GN=RANBP1B PE=1 SV=2
AT5G61790	P29402	0.436	endoplasmic reticulum	0.01	Calnexin homolog 1 OS=Arabidopsis thaliana GN=CNX1 PE=1 SV=1
AT1G56340	O04151;Q38858	0.42	endoplasmic reticulum	0.015	Calreticulin-1 OS=Arabidopsis thaliana GN=CRT1 PE=1 SV=1
AT5G38480	P42644	0.408	cytosol	0.011	14-3-3-like protein GF14 psi OS=Arabidopsis thaliana GN=GRF3 PE=1 SV=2
AT3G16570	Q9LUS7	-0.477	extracellular	0.024	Rapid alkalinization factor 23 OS=Arabidopsis thaliana GN=RALF23 PE=1 SV=1
AT3G22060	Q9LRJ9	-0.799	extracellular	0.001	Cysteine-rich repeat secretory protein 38 OS=Arabidopsis thaliana GN=CRRSP38 PE=2 SV=1
AT4G20260	Q96262	-0.835	plasma membrane	0.001	Plasma membrane-associated cation-binding protein 1 OS=Arabidopsis thaliana GN=PCAP1 PE=1 SV=1
AT5G64260	Q9FE06;Q9FY71	-1.117	extracellular	0	Protein EXORDIUM-like 2 OS=Arabidopsis thaliana GN=EXL2 PE=2 SV=1
AT5G09440	Q9FY71	-1.406	extracellular	0.004	Protein EXORDIUM-like 4 OS=Arabidopsis thaliana GN=EXL4 PE=2 SV=1
AT2G33380	O22788	-1.409	cytosol	0.004	Probable peroxygenase 3 OS=Arabidopsis thaliana GN=PXG3 PE=1 SV=1
Stress
AT1G70850	Q9SSK7	0.988	cytosol	0.031	MLP-like protein 34 OS=Arabidopsis thaliana GN=MLP34 PE=2 SV=1
AT2G14610	P33154	0.975	extracellular	0.008	Pathogenesis-related protein 1 OS=Arabidopsis thaliana GN=At2g14610 PE=1 SV=1
AT1G24020	Q93VR4	0.777	golgi	0	MLP-like protein 423 OS=Arabidopsis thaliana GN=MLP423 PE=2 SV=1
AT3G28930	P54121	0.558	cytosol	0.009	Protein AIG2 A OS=Arabidopsis thaliana GN=AIG2A PE=2 SV=1
AT5G42020	Q39043;Q9LKR3	0.379	endoplasmic reticulum	0.013	Mediator of RNA polymerase II transcription subunit 37f OS=Arabidopsis thaliana GN=MED37F PE=1 SV=2
AT1G30360	Q9C8G5	-0.395	plasma membrane	0.012	CSC1-like protein ERD4 OS=Arabidopsis thaliana GN=ERD4 PE=2 SV=1
AT1G20440	P31168	-0.563	nucleus	0.004	Dehydrin COR47 OS=Arabidopsis thaliana GN=COR47 PE=1 SV=2
AT5G25610	Q08298	-0.636	extracellular	0.002	BURP domain protein RD22 OS=Arabidopsis thaliana GN=RD22 PE=2 SV=1
AT1G17860	Q9LMU2	-0.788	extracellular	0.004	Kunitz trypsin inhibitor 2 OS=Arabidopsis thaliana GN=KTI2 PE=2 SV=1
AT4G25200	Q96331	-1.077	mitochondrion	0.024	23.6 kDa heat shock protein, mitochondrial OS=Arabidopsis thaliana GN=HSP23.6 PE=2 SV=1
TCA
AT1G10670	Q9SGY2	0.577	cytosol	0.02	ATP-citrate synthase alpha chain protein 1 OS=Arabidopsis thaliana GN=ACLA-1 PE=1 SV=1
AT5G11670	Q9LYG3	0.541	cytosol	0	NADP-dependent malic enzyme 2 OS=Arabidopsis thaliana GN=NADP-ME2 PE=1 SV=1
AT4G35830	Q42560	0.372	cytosol	0.022	Aconitate hydratase 1 OS=Arabidopsis thaliana GN=ACO1 PE=1 SV=2
AT3G01500	P27140	-0.584	plastid	0.037	Isoform 3 of Beta carbonic anhydrase 1, chloroplastic OS=Arabidopsis thaliana GN=BCA1
AT4G33580	Q94CE3	-0.597	plastid	0.05	Beta carbonic anhydrase 5, chloroplastic OS=Arabidopsis thaliana GN=BCA5 PE=2 SV=1
Tetrapyrrole synthesis
AT4G27440	P21218	1.457	plastid	0	Protochlorophyllide reductase B, chloroplastic OS=Arabidopsis thaliana GN=PORB PE=1 SV=3
AT1G03630	O48741;P21218	1.419	plastid	0.006	Protochlorophyllide reductase C, chloroplastic OS=Arabidopsis thaliana GN=PORC PE=1 SV=1
AT3G56940	Q9M591	0.606	plastid	0	Magnesium-protoporphyrin IX monomethyl ester [oxidative] cyclase, chloroplastic OS=Arabidopsis thaliana GN=CRD1 PE=1 SV=2
AT5G13630	Q9FNB0	0.545	plastid	0.001	Magnesium-chelatase subunit ChlH, chloroplastic OS=Arabidopsis thaliana GN=CHLH PE=1 SV=1
AT1G69740	Q9SFH9	0.47	plastid	0.002	Delta-aminolevulinic acid dehydratase 1, chloroplastic OS=Arabidopsis thaliana GN=HEMB1 PE=2 SV=1
AT3G59400	Q9LX31	0.441	plastid	0.048	Tetrapyrrole-binding protein, chloroplastic OS=Arabidopsis thaliana GN=GUN4 PE=1 SV=1
AT4G18480	P16127	0.42	plastid	0.011	Magnesium-chelatase subunit ChlI-1, chloroplastic OS=Arabidopsis thaliana GN=CHLI1 PE=1 SV=1
AT4G25080	Q9SW18	0.391	plastid	0.014	Magnesium protoporphyrin IX methyltransferase, chloroplastic OS=Arabidopsis thaliana GN=CHLM PE=1 SV=1
AT5G63570	P42799;Q42522	0.38	plastid	0.021	Glutamate-1-semialdehyde 2,1-aminomutase 1, chloroplastic OS=Arabidopsis thaliana GN=GSA1 PE=1 SV=1
AT3G48730	Q42522	0.373	plastid	0.035	Glutamate-1-semialdehyde 2,1-aminomutase 2, chloroplastic OS=Arabidopsis thaliana GN=GSA2 PE=2 SV=2
AT5G08280	Q43316	0.341	plastid	0.026	Porphobilinogen deaminase, chloroplastic OS=Arabidopsis thaliana GN=HEMC PE=1 SV=1
Transport
AT1G15990	Q9S9N5	1.561	plasma membrane	0.004	Putative cyclic nucleotide-gated ion channel 7 OS=Arabidopsis thaliana GN=CNGC7 PE=3 SV=1
AT1G20260	Q8W4E2	-0.409	vacuole	0.032	V-type proton ATPase subunit B3 OS=Arabidopsis thaliana GN=VHA-B3 PE=2 SV=1
AT4G31390	Q8RWG1	-0.527	plastid	0.026	Uncharacterized aarF domain-containing protein kinase At4g31390, chloroplastic OS=Arabidopsis thaliana GN=At4g31390 PE=2 SV=1
AT5G40890	P92941	-0.578	vacuole	0.045	Chloride channel protein CLC-a OS=Arabidopsis thaliana GN=CLC-A PE=1 SV=2
AT4G35100	P93004	-0.597	plasma membrane	0.003	Aquaporin PIP2-7 OS=Arabidopsis thaliana GN=PIP2-7 PE=1 SV=2
AT1G79600	Q9MA15	-0.603	plastid	0.001	Uncharacterized aarF domain-containing protein kinase At1g79600, chloroplastic OS=Arabidopsis thaliana GN=At1g79600 PE=2 SV=1
AT2G45960	Q06611	-0.65	plasma membrane	0.001	Aquaporin PIP1-2 OS=Arabidopsis thaliana GN=PIP1-2 PE=1 SV=1
AT2G36830	P25818	-0.689	vacuole	0.015	Aquaporin TIP1-1 OS=Arabidopsis thaliana GN=TIP1-1 PE=1 SV=1
AT3G16240	Q41951	-0.693	vacuole	0.008	Aquaporin TIP2-1 OS=Arabidopsis thaliana GN=TIP2-1 PE=1 SV=2
AT4G17340	Q41975	-0.704	vacuole	0.032	Probable aquaporin TIP2-2 OS=Arabidopsis thaliana GN=TIP2-2 PE=1 SV=2
AT3G26520	Q41963	-0.802	vacuole	0.008	Aquaporin TIP1-2 OS=Arabidopsis thaliana GN=TIP1-2 PE=1 SV=2
AT1G22530	Q56ZI2	-0.806	cytosol	0.001	Patellin-2 OS=Arabidopsis thaliana GN=PATL2 PE=1 SV=2
AT2G37170	P43287	-0.876	plasma membrane	0	Aquaporin PIP2-2 OS=Arabidopsis thaliana GN=PIP2-2 PE=1 SV=2
AT3G61430	P61837;Q06611;Q08733	-0.893	plasma membrane	0.006	Aquaporin PIP1-1 OS=Arabidopsis thaliana GN=PIP1-1 PE=1 SV=1
AT3G53420	P43286;P43287	-0.984	plasma membrane	0.002	Aquaporin PIP2-1 OS=Arabidopsis thaliana GN=PIP2-1 PE=1 SV=1
AT1G58340	Q9SLV0	-1.062	plasma membrane	0.022	Protein DETOXIFICATION 48 OS=Arabidopsis thaliana GN=DTX48 PE=2 SV=1
AT1G72150	Q56WK6;Q56ZI2	-1.268	plasma membrane	0.001	Patellin-1 OS=Arabidopsis thaliana GN=PATL1 PE=1 SV=2
AT1G11260	P23586	-1.403	plasma membrane	0	Sugar transport protein 1 OS=Arabidopsis thaliana GN=STP1 PE=1 SV=2
Not assigned
AT5G06540	Q9FG16	1.378	mitochondrion	0.008	Pentatricopeptide repeat-containing protein At5g06540 OS=Arabidopsis thaliana GN=PCMP-H88 PE=3 SV=1
AT5G52780	Q9LTD9	0.969	plastid	0.032	Uncharacterized protein PAM68-like OS=Arabidopsis thaliana GN=At5g52780 PE=2 SV=1
AT4G28080	F4HTP2	0.964	nucleus	0.042	DNA polymerase alpha subunit B OS=Arabidopsis thaliana GN=POLA2 PE=3 SV=1
AT3G54600	Q9M1G8	0.961	plasma membrane	0.001	DJ-1 protein homolog F OS=Arabidopsis thaliana GN=DJ1F PE=1 SV=1
AT5G22580	Q9FK81	0.943	vacuole	0.001	Stress-response A/B barrel domain-containing protein At5g22580 OS=Arabidopsis thaliana GN=At5g22580 PE=1 SV=1
AT3G62530	Q94K48	0.857	mitochondrion	0.001	ARM repeat superfamily protein OS=Arabidopsis thaliana GN=At3g62530 PE=2 SV=1
AT5G11710	Q8VY07	0.846	golgi,vacuole	0.047	Clathrin interactor EPSIN 1 OS=Arabidopsis thaliana GN=EPSIN1 PE=1 SV=1
AT5G25100	Q9C5N2	0.835	golgi	0.009	Transmembrane 9 superfamily member 9 OS=Arabidopsis thaliana GN=TMN9 PE=2 SV=1
AT5G64130	A8MS32	0.747	endoplasmic reticulum	0.003	AT5G64130 protein OS=Arabidopsis thaliana GN=At5g64130 PE=1 SV=1
AT2G43090	Q9ZW85	0.679	nucleus	0.002	3-isopropylmalate dehydratase small subunit 3 OS=Arabidopsis thaliana GN=At2g43090 PE=1 SV=1
AT1G62780	Q8VY70	0.659	plastid	0	Putative uncharacterized protein At1g62780 OS=Arabidopsis thaliana GN=At1g62780 PE=2 SV=1
AT1G09310	Q9ZPZ4	0.649	plastid	0	Putative uncharacterized protein OS=Arabidopsis thaliana GN=T31J12.3 PE=1 SV=1
AT4G16390	Q8GWE0	0.646	cytosol	0.021	Pentatricopeptide repeat-containing protein At4g16390, chloroplastic OS=Arabidopsis thaliana GN=P67 PE=1 SV=3
AT1G01320	F4HS99;F4JKH6	0.641	plastid	0.007	Tetratricopeptide repeat-containing protein OS=Arabidopsis thaliana GN=At1g01320 PE=1 SV=1
AT1G27030	Q9LFY3	0.617	nucleus	0.01	At1g27030/T7N9_9 OS=Arabidopsis thaliana GN=At1g27030 PE=2 SV=1
AT3G20250	Q9LJX4	0.614	cytosol	0.027	Pumilio homolog 5 OS=Arabidopsis thaliana GN=APUM5 PE=1 SV=2
AT4G12650	F4JRE0;Q9FYQ8	0.589	cytosol	0.041	Transmembrane 9 superfamily member 12 OS=Arabidopsis thaliana GN=TMN12 PE=2 SV=1
AT4G34830	Q0WLC6	0.583	golgi	0.016	Pentatricopeptide repeat-containing protein MRL1, chloroplastic OS=Arabidopsis thaliana GN=MRL1 PE=1 SV=2
AT5G58250	Q9LVM3	0.573	plastid	0.001	EMB3143 OS=Arabidopsis thaliana GN=At5g58250 PE=4 SV=1
AT4G21210	O49562	0.566	plastid	0.001	Pyruvate, phosphate dikinase regulatory protein 1, chloroplastic OS=Arabidopsis thaliana GN=RP1 PE=1 SV=1
AT2G01970	Q9ZPS7	0.491	plastid	0.007	Transmembrane 9 superfamily member 3 OS=Arabidopsis thaliana GN=TMN3 PE=2 SV=1
AT1G70770	Q9S791	0.447	plastid	0.018	AT1G70770 protein OS=Arabidopsis thaliana GN=F5A18.5 PE=1 SV=1
AT1G50900	Q8VY88	0.447	peroxisome	0.024	Protein LHCP TRANSLOCATION DEFECT OS=Arabidopsis thaliana GN=LTD PE=1 SV=1
AT5G51110	Q9LU63	0.445	golgi	0.026	AT5g51110/MWD22_5 OS=Arabidopsis thaliana GN=pdl1 PE=2 SV=1
AT5G24690	Q93W02	0.421	plastid	0.03	AT5g24690/MXC17_8 OS=Arabidopsis thaliana GN=At5g24690 PE=2 SV=1
AT5G11950	Q84MC2	0.421	endoplasmic reticulum	0.038	Cytokinin riboside 5'-monophosphate phosphoribohydrolase LOG8 OS=Arabidopsis thaliana GN=LOG8 PE=1 SV=1
AT1G53280	Q9MAH3	0.416	plastid	0.031	Protein DJ-1 homolog B OS=Arabidopsis thaliana GN=DJ1B PE=1 SV=1
AT3G48420	Q94K71	-0.319	cytosol	0.049	Haloacid dehalogenase-like hydrolase domain-containing protein At3g48420 OS=Arabidopsis thaliana GN=At3g48420 PE=1 SV=1
AT1G16080	Q9S9M7	-0.328	plastid	0.036	Putative uncharacterized protein At1g16080 OS=Arabidopsis thaliana GN=T24D18.18 PE=1 SV=1
AT4G01150	O04616	-0.336	plastid	0.045	Protein CURVATURE THYLAKOID 1A, chloroplastic OS=Arabidopsis thaliana GN=CURT1A PE=1 SV=1
AT2G44920	O22160	-0.375	mitochondrion	0.03	Thylakoid lumenal 15 kDa protein 1, chloroplastic OS=Arabidopsis thaliana GN=At2g44920 PE=1 SV=2
AT3G58010	Q9M2P7	-0.384	plastid	0.024	Probable plastid-lipid-associated protein 9, chloroplastic OS=Arabidopsis thaliana GN=PAP9 PE=2 SV=1
AT3G05900	F4J9K9	-0.385	plastid	0.045	Neurofilament protein-like protein OS=Arabidopsis thaliana GN=At3g05900 PE=1 SV=1
AT2G34460	Q8H124	-0.387	plastid	0.028	Uncharacterized protein At2g34460, chloroplastic OS=Arabidopsis thaliana GN=At2g34460 PE=2 SV=1
AT1G18270	F4IAP5	-0.393	plastid	0.028	Ketose-bisphosphate aldolase class-II family protein OS=Arabidopsis thaliana GN=At1g18270 PE=4 SV=1
AT4G15545	Q93W28	-0.476	plastid	0.004	Uncharacterized protein At4g15545 OS=Arabidopsis thaliana GN=At4g15545 PE=1 SV=1
AT5G53490	P81760	-0.495	nucleus	0.003	Thylakoid lumenal 17.4 kDa protein, chloroplastic OS=Arabidopsis thaliana GN=TL17 PE=1 SV=2
AT5G48540	Q9LV60	-0.518	plastid	0.036	Cysteine-rich repeat secretory protein 55 OS=Arabidopsis thaliana GN=CRRSP55 PE=2 SV=1
AT2G30930	O80858	-0.522	cytosol	0.001	Expressed protein OS=Arabidopsis thaliana GN=At2g30930 PE=1 SV=1
AT4G24350	Q94K59	-0.538	plastid	0.014	Phosphorylase family protein OS=Arabidopsis thaliana GN=At4g24350 PE=2 SV=1
AT4G13500	Q9T0H1	-0.545	plastid	0.012	At4g13500 OS=Arabidopsis thaliana GN=T6G15.50 PE=2 SV=1
AT1G21670	Q9XI11	-0.568	nucleus	0.004	F8K7.9 OS=Arabidopsis thaliana GN=F8K7.9 PE=2 SV=1
AT3G44100	Q9LXQ2	-0.585	plastid	0.037	At3g44100 OS=Arabidopsis thaliana GN=F26G5_50 PE=2 SV=1
AT1G21500	Q9LPK9	-0.627	plastid	0.001	F24J8.11 protein OS=Arabidopsis thaliana GN=F24J8.11 PE=2 SV=1
AT4G15840	F4JKX0	-0.628	extracellular	0.043	BTB/POZ domain-containing protein OS=Arabidopsis thaliana GN=At4g15840 PE=4 SV=1
AT5G62140	Q9FIS4	-0.64	plasma membrane	0.009	At5g62140 OS=Arabidopsis thaliana GN=At5g62140 PE=2 SV=1
AT4G01870	Q9SYI5	-0.675	extracellular	0.004	Putative uncharacterized protein AT4g01870 OS=Arabidopsis thaliana GN=T7B11.13 PE=2 SV=1
AT1G32220	Q9FVR6	-0.719	plastid	0.001	Uncharacterized protein At1g32220, chloroplastic OS=Arabidopsis thaliana GN=At1g32220 PE=2 SV=1
AT1G07040	Q9LMJ7	-0.726	extracellular	0.001	At1g07040 OS=Arabidopsis thaliana GN=F10K1.25 PE=2 SV=1
AT5G47860	Q9FIJ5	-0.753	extracellular	0	AT5g47860/MCA23_20 OS=Arabidopsis thaliana GN=At5g47860 PE=2 SV=1
AT5G05200	Q9ASX5	-0.804	plastid	0.002	Uncharacterized aarF domain-containing protein kinase At5g05200, chloroplastic OS=Arabidopsis thaliana GN=At5g05200 PE=2 SV=1
AT2G05540	Q9SL13	-0.89	cytosol	0.043	At2g05540/T20G20.11 OS=Arabidopsis thaliana GN=At2g05540 PE=2 SV=1
AT2G34400	O64705	-0.926	plastid	0.041	Pentatricopeptide repeat-containing protein At2g34400 OS=Arabidopsis thaliana GN=PCMP-E23 PE=3 SV=2
AT5G28750	Q9LKU2	-0.946	cytosol	0.049	Sec-independent protein translocase protein TATA, chloroplastic OS=Arabidopsis thaliana GN=TATA PE=1 SV=1
AT1G53705	F4HTB0	-1.02	plastid	0.003	Aminoacyl-tRNA synthetase, class II-like domain containing protein OS=Arabidopsis thaliana GN=At1g53705 PE=4 SV=1
AT5G66930	F4K265	-1.121	plastid	0.039	Autophagy-related protein 101 OS=Arabidopsis thaliana GN=ATG101 PE=1 SV=1
AT4G13220	Q6NLB6	-1.226	plastid	0.028	At4g13220 OS=Arabidopsis thaliana GN=At4g13220 PE=2 SV=1
AT5G63500	Q9FMV2	-1.381	plastid	0.015	At5g63500 OS=Arabidopsis thaliana GN=At5g63500 PE=2 SV=1
AT4G09660	Q9SZ82	-1.459	extracellular	0.012	Putative uncharacterized protein AT4g09660 OS=Arabidopsis thaliana GN=F17A8.10 PE=4 SV=1
AT2G05380	Q9ZSJ6	-1.603	cytosol	0.001	Glycine-rich protein 3 short isoform OS=Arabidopsis thaliana GN=GRP3S PE=1 SV=2
AT4G15610	Q9FE29	-2.272	plastid	0.001	CASP-like protein 1D1 OS=Arabidopsis thaliana GN=At4g15610 PE=2 SV=1
AT4G31340	Q8GUN1	0.747	cytosol	0.015	AT4G31340 protein OS=Arabidopsis thaliana GN=At4g31340 PE=2 SV=1
AT5G19940	Q941D3	0.516	cytosol	0.002	Probable plastid-lipid-associated protein 8, chloroplastic OS=Arabidopsis thaliana GN=PAP8 PE=1 SV=1
AT1G35720	Q9SYT0	0.5	plastid	0.001	Annexin D1 OS=Arabidopsis thaliana GN=ANN1 PE=1 SV=1
AT1G22450	Q9S7L9	0.374	plastid	0.029	Cytochrome c oxidase subunit 6b-1 OS=Arabidopsis thaliana GN=COX6B-1 PE=1 SV=1
AT2G46910	Q8W4F1	-0.421	extracellular	0.029	Probable plastid-lipid-associated protein 10, chloroplastic OS=Arabidopsis thaliana GN=PAP10 PE=2 SV=1
AT2G35490	O82291	-0.432	nucleus	0.007	Probable plastid-lipid-associated protein 3, chloroplastic OS=Arabidopsis thaliana GN=PAP3 PE=2 SV=1
AT3G23400	Q9LW57	-0.492	extracellular	0.001	Probable plastid-lipid-associated protein 6, chloroplastic OS=Arabidopsis thaliana GN=PAP6 PE=1 SV=1
AT4G04020	O81439	-1.19	plastid	0.03	Probable plastid-lipid-associated protein 1, chloroplastic OS=Arabidopsis thaliana GN=PAP1 PE=1 SV=1
AT4G22240	O49629;O81439	-1.815	plasma membrane	0	Probable plastid-lipid-associated protein 2, chloroplastic OS=Arabidopsis thaliana GN=PAP2 PE=2 SV=1

## Sheet: Supplemental Table S2
Supplemental Table S2: List of proteins identified in the comparative proteomic study between leaves of wild-type (WT) plants cultured in the absence or presence of fungal volatile compounds (VCs). Proteins that are differentially expressed by small fungal VCs with a "confident" statistical significance level are highlighted in brown.
Description	log2_fold_change	pvalue	evalue	qvalue (FDR)
Protochlorophyllide reductase B, chloroplastic OS=Arabidopsis thaliana GN=PORB PE=1 SV=3	1.457	9.9999e-06	0.03	0
Glutathione S-transferase U20 OS=Arabidopsis thaliana GN=GSTU20 PE=1 SV=1	1.227	9.9999e-06	0.03	0
29 kDa ribonucleoprotein, chloroplastic OS=Arabidopsis thaliana GN=CP29A PE=2 SV=2	0.886	9.9999e-06	0.03	0
Granule-bound starch synthase 1, chloroplastic/amyloplastic OS=Arabidopsis thaliana GN=GBSS1 PE=1 SV=1	0.88	9.9999e-06	0.03	0
3-isopropylmalate dehydratase large subunit, chloroplastic OS=Arabidopsis thaliana GN=IIL1 PE=1 SV=1	0.79	9.9999e-06	0.03	0
MLP-like protein 423 OS=Arabidopsis thaliana GN=MLP423 PE=2 SV=1	0.777	9.9999e-06	0.03	0
Phosphoglucan phosphatase DSP4, chloroplastic OS=Arabidopsis thaliana GN=DSP4 PE=1 SV=1	0.749	9.9999e-06	0.03	0
Superoxide dismutase [Fe] 1, chloroplastic OS=Arabidopsis thaliana GN=FSD1 PE=1 SV=4	0.714	9.9999e-06	0.03	0
Putative uncharacterized protein At1g62780 OS=Arabidopsis thaliana GN=At1g62780 PE=2 SV=1	0.659	9.9999e-06	0.03	0
Putative uncharacterized protein OS=Arabidopsis thaliana GN=T31J12.3 PE=1 SV=1	0.649	9.9999e-06	0.03	0
PYK10-binding protein 1 OS=Arabidopsis thaliana GN=PBP1 PE=1 SV=1	0.638	9.9999e-06	0.03	0
Magnesium-protoporphyrin IX monomethyl ester [oxidative] cyclase, chloroplastic OS=Arabidopsis thaliana GN=CRD1 PE=1 SV=2	0.606	9.9999e-06	0.03	0
NADP-dependent malic enzyme 2 OS=Arabidopsis thaliana GN=NADP-ME2 PE=1 SV=1	0.541	9.9999e-06	0.03	0
Pyridoxal 5'-phosphate synthase subunit PDX1.1 OS=Arabidopsis thaliana GN=PDX11 PE=1 SV=1	-0.589	9.9999e-06	0.03	0
Phospholipid hydroperoxide glutathione peroxidase 1, chloroplastic OS=Arabidopsis thaliana GN=GPX1 PE=2 SV=2	-0.715	9.9999e-06	0.03	0
Aquaporin PIP2-1 OS=Arabidopsis thaliana GN=PIP2-1 PE=1 SV=1	-0.718	9.9999e-06	0.03	0
Aspartyl protease-like protein OS=Arabidopsis thaliana GN=F15K9.17 PE=2 SV=1	-0.737	9.9999e-06	0.03	0
AT5g47860/MCA23_20 OS=Arabidopsis thaliana GN=At5g47860 PE=2 SV=1	-0.753	9.9999e-06	0.03	0
Aldehyde dehydrogenase family 7 member B4 OS=Arabidopsis thaliana GN=ALDH7B4 PE=2 SV=3	-0.83	9.9999e-06	0.03	0
Aquaporin PIP2-2 OS=Arabidopsis thaliana GN=PIP2-2 PE=1 SV=2	-0.876	9.9999e-06	0.03	0
Beta-D-xylosidase 1 OS=Arabidopsis thaliana GN=BXL1 PE=1 SV=1	-1.041	9.9999e-06	0.03	0
Isovaleryl-CoA dehydrogenase, mitochondrial OS=Arabidopsis thaliana GN=IVD PE=1 SV=2	-1.057	9.9999e-06	0.03	0
Protein EXORDIUM-like 2 OS=Arabidopsis thaliana GN=EXL2 PE=2 SV=1	-1.117	9.9999e-06	0.03	0
Beta-galactosidase 4 OS=Arabidopsis thaliana GN=BGAL4 PE=1 SV=1	-1.147	9.9999e-06	0.03	0
Probable apyrase 3 OS=Arabidopsis thaliana GN=APY3 PE=2 SV=1	-1.35	9.9999e-06	0.03	0
Sugar transport protein 1 OS=Arabidopsis thaliana GN=STP1 PE=1 SV=2	-1.403	9.9999e-06	0.03	0
Probable plastid-lipid-associated protein 2, chloroplastic OS=Arabidopsis thaliana GN=PAP2 PE=2 SV=1	-1.815	9.9999e-06	0.03	0
Calmodulin-like protein 10 OS=Arabidopsis thaliana GN=CML10 PE=2 SV=1	3.153	9.9999e-06	0.03	0.001
Alcohol dehydrogenase class-P OS=Arabidopsis thaliana GN=ADH1 PE=1 SV=2	1.881	5.99994e-05	0.18	0.001
Non-symbiotic hemoglobin 1 OS=Arabidopsis thaliana GN=AHB1 PE=1 SV=1	1.757	9.9999e-06	0.03	0.001
Dihomomethionine N-hydroxylase OS=Arabidopsis thaliana GN=CYP79F1 PE=1 SV=1	1.186	9.9999e-06	0.03	0.001
3-isopropylmalate dehydratase small subunit 1 OS=Arabidopsis thaliana GN=IPMI2 PE=1 SV=1	1.163	9.9999e-06	0.03	0.001
Ferritin-1, chloroplastic OS=Arabidopsis thaliana GN=FER1 PE=2 SV=1	0.982	1.99998e-05	0.06	0.001
DJ-1 protein homolog F OS=Arabidopsis thaliana GN=DJ1F PE=1 SV=1	0.961	3.99996e-05	0.12	0.001
Stress-response A/B barrel domain-containing protein At5g22580 OS=Arabidopsis thaliana GN=At5g22580 PE=1 SV=1	0.943	9.9999e-06	0.03	0.001
Glutathione S-transferase F9 OS=Arabidopsis thaliana GN=GSTF9 PE=1 SV=1	0.878	9.9999e-06	0.03	0.001
ARM repeat superfamily protein OS=Arabidopsis thaliana GN=At3g62530 PE=2 SV=1	0.857	9.9999e-06	0.03	0.001
ATP-sulfurylase 3, chloroplastic OS=Arabidopsis thaliana GN=APS3 PE=1 SV=1	0.774	9.9999e-06	0.03	0.001
Omega-6 fatty acid desaturase, chloroplastic OS=Arabidopsis thaliana GN=FAD6 PE=1 SV=2	0.763	9.9999e-06	0.03	0.001
Receptor for activated C kinase 1B OS=Arabidopsis thaliana GN=RACK1B PE=1 SV=1	0.756	2.99997e-05	0.09	0.001
Cytosolic sulfotransferase 18 OS=Arabidopsis thaliana GN=SOT18 PE=1 SV=1	0.709	9.9999e-06	0.03	0.001
Bifunctional aspartokinase/homoserine dehydrogenase 2, chloroplastic OS=Arabidopsis thaliana GN=AKHSDH2 PE=1 SV=1	0.685	1.99998e-05	0.06	0.001
5-methyltetrahydropteroyltriglutamate--homocysteine methyltransferase 2 OS=Arabidopsis thaliana GN=MS2 PE=1 SV=1	0.68	9.9999e-06	0.03	0.001
Glycine-rich RNA-binding protein 7 OS=Arabidopsis thaliana GN=RBG7 PE=1 SV=1	0.68	2.99997e-05	0.09	0.001
Gamma-glutamyl peptidase 1 OS=Arabidopsis thaliana GN=GGP1 PE=1 SV=1	0.676	9.9999e-06	0.03	0.001
Chaperone protein ClpC2, chloroplastic OS=Arabidopsis thaliana GN=CLPC2 PE=1 SV=1	0.666	9.9999e-06	0.03	0.001
UDP-glycosyltransferase 74C1 OS=Arabidopsis thaliana GN=UGT74C1 PE=2 SV=1	0.64	9.9999e-06	0.03	0.001
Bifunctional aspartokinase/homoserine dehydrogenase 1, chloroplastic OS=Arabidopsis thaliana GN=AKHSDH1 PE=1 SV=1	0.631	9.9999e-06	0.03	0.001
Glutathione S-transferase F2 OS=Arabidopsis thaliana GN=GSTF2 PE=1 SV=3	0.614	9.9999e-06	0.03	0.001
Branched-chain-amino-acid aminotransferase 3, chloroplastic OS=Arabidopsis thaliana GN=BCAT3 PE=1 SV=1	0.613	1.99998e-05	0.06	0.001
ATP sulfurylase 1, chloroplastic OS=Arabidopsis thaliana GN=APS1 PE=1 SV=1	0.609	9.9999e-06	0.03	0.001
Nascent polypeptide-associated complex subunit alpha-like protein 4 OS=Arabidopsis thaliana GN=At4g10480 PE=1 SV=1	0.608	2.99997e-05	0.09	0.001
1-aminocyclopropane-1-carboxylate oxidase 2 OS=Arabidopsis thaliana GN=ACO2 PE=2 SV=2	0.602	2.99997e-05	0.09	0.001
Aspartate aminotransferase, cytoplasmic isozyme 1 OS=Arabidopsis thaliana GN=ASP2 PE=1 SV=2	0.6	9.9999e-06	0.03	0.001
S-adenosylmethionine synthase 3 OS=Arabidopsis thaliana GN=METK3 PE=1 SV=1	0.599	9.9999e-06	0.03	0.001
S-alkyl-thiohydroximate lyase SUR1 OS=Arabidopsis thaliana GN=SUR1 PE=1 SV=1	0.596	3.99996e-05	0.12	0.001
Glutamate synthase 1 [NADH], chloroplastic OS=Arabidopsis thaliana GN=GLT1 PE=1 SV=2	0.592	9.9999e-06	0.03	0.001
Phospho-2-dehydro-3-deoxyheptonate aldolase 2, chloroplastic OS=Arabidopsis thaliana GN=DHS2 PE=2 SV=2	0.584	1.99998e-05	0.06	0.001
EMB3143 OS=Arabidopsis thaliana GN=At5g58250 PE=4 SV=1	0.573	3.99996e-05	0.12	0.001
RGG repeats nuclear RNA binding protein C OS=Arabidopsis thaliana GN=RGGC PE=1 SV=1	0.571	9.9999e-06	0.03	0.001
Pyruvate, phosphate dikinase regulatory protein 1, chloroplastic OS=Arabidopsis thaliana GN=RP1 PE=1 SV=1	0.566	3.99996e-05	0.12	0.001
Magnesium-chelatase subunit ChlH, chloroplastic OS=Arabidopsis thaliana GN=CHLH PE=1 SV=1	0.545	1.99998e-05	0.06	0.001
4-hydroxy-3-methylbut-2-enyl diphosphate reductase, chloroplastic OS=Arabidopsis thaliana GN=ISPH PE=2 SV=1	0.54	2.99997e-05	0.09	0.001
Thiamine thiazole synthase, chloroplastic OS=Arabidopsis thaliana GN=THI1 PE=1 SV=1	0.539	1.99998e-05	0.06	0.001
Elongation factor 1-beta 2 OS=Arabidopsis thaliana GN=At5g19510 PE=1 SV=1	0.533	2.99997e-05	0.09	0.001
Nitrilase 1 OS=Arabidopsis thaliana GN=NIT1 PE=1 SV=2	0.524	1.99998e-05	0.06	0.001
5-methyltetrahydropteroyltriglutamate--homocysteine methyltransferase 1 OS=Arabidopsis thaliana GN=MS1 PE=1 SV=1	0.511	2.99997e-05	0.09	0.001
Alpha-glucan phosphorylase 2, cytosolic OS=Arabidopsis thaliana GN=PHS2 PE=1 SV=1	0.509	1.99998e-05	0.06	0.001
Annexin D1 OS=Arabidopsis thaliana GN=ANN1 PE=1 SV=1	0.5	3.99996e-05	0.12	0.001
Catalase-3 OS=Arabidopsis thaliana GN=CAT3 PE=1 SV=3	0.487	2.99997e-05	0.09	0.001
Carbonic anhydrase 1 OS=Arabidopsis thaliana GN=CA1 PE=4 SV=1	-0.481	4.99995e-05	0.15	0.001
Probable plastid-lipid-associated protein 6, chloroplastic OS=Arabidopsis thaliana GN=PAP6 PE=1 SV=1	-0.492	3.99996e-05	0.12	0.001
Glycerate dehydrogenase HPR, peroxisomal OS=Arabidopsis thaliana GN=HPR PE=1 SV=1	-0.515	2.99997e-05	0.09	0.001
Expressed protein OS=Arabidopsis thaliana GN=At2g30930 PE=1 SV=1	-0.522	4.99995e-05	0.15	0.001
PsbP-like protein 1, chloroplastic OS=Arabidopsis thaliana GN=PPL1 PE=1 SV=1	-0.536	3.99996e-05	0.12	0.001
Serine--glyoxylate aminotransferase OS=Arabidopsis thaliana GN=AGT1 PE=1 SV=2	-0.575	9.9999e-06	0.03	0.001
Fasciclin-like arabinogalactan protein 8 OS=Arabidopsis thaliana GN=FLA8 PE=1 SV=1	-0.588	2.99997e-05	0.09	0.001
Aspartyl protease-like protein OS=Arabidopsis thaliana GN=F15K9.16 PE=2 SV=1	-0.6	1.99998e-05	0.06	0.001
Uncharacterized aarF domain-containing protein kinase At1g79600, chloroplastic OS=Arabidopsis thaliana GN=At1g79600 PE=2 SV=1	-0.603	2.99997e-05	0.09	0.001
F24J8.11 protein OS=Arabidopsis thaliana GN=F24J8.11 PE=2 SV=1	-0.627	2.99997e-05	0.09	0.001
Carbonic anhydrase 1 OS=Arabidopsis thaliana GN=CA1 PE=4 SV=1	-0.629	1.99998e-05	0.06	0.001
Cysteine proteinase RD21A OS=Arabidopsis thaliana GN=RD21A PE=1 SV=1	-0.637	9.9999e-06	0.03	0.001
Putative 30S ribosomal protein OS=Arabidopsis thaliana GN=At5g24490 PE=1 SV=1	-0.64	9.9999e-06	0.03	0.001
Aquaporin PIP1-2 OS=Arabidopsis thaliana GN=PIP1-2 PE=1 SV=1	-0.65	3.99996e-05	0.12	0.001
Chlorophyll a-b binding protein 2.2, chloroplastic OS=Arabidopsis thaliana GN=LHCB2.2 PE=1 SV=1	-0.668	9.9999e-06	0.03	0.001
NADP-dependent alkenal double bond reductase P1 OS=Arabidopsis thaliana GN=P1 PE=1 SV=1	-0.692	1.99998e-05	0.06	0.001
Beta-galactosidase 1 OS=Arabidopsis thaliana GN=BGAL1 PE=2 SV=1	-0.699	9.9999e-06	0.03	0.001
Uncharacterized protein At1g32220, chloroplastic OS=Arabidopsis thaliana GN=At1g32220 PE=2 SV=1	-0.719	3.99996e-05	0.12	0.001
2-nitropropane dioxygenase-like protein OS=Arabidopsis thaliana GN=At5g64250 PE=1 SV=1	-0.722	2.99997e-05	0.09	0.001
At1g07040 OS=Arabidopsis thaliana GN=F10K1.25 PE=2 SV=1	-0.726	4.99995e-05	0.15	0.001
Uncharacterized protein At3g61260 OS=Arabidopsis thaliana GN=At3g61260 PE=1 SV=1	-0.748	9.9999e-06	0.03	0.001
Cysteine-rich repeat secretory protein 38 OS=Arabidopsis thaliana GN=CRRSP38 PE=2 SV=1	-0.799	9.9999e-06	0.03	0.001
Patellin-2 OS=Arabidopsis thaliana GN=PATL2 PE=1 SV=2	-0.806	9.9999e-06	0.03	0.001
Xylose isomerase OS=Arabidopsis thaliana GN=XYLA PE=2 SV=2	-0.823	9.9999e-06	0.03	0.001
Plasma membrane-associated cation-binding protein 1 OS=Arabidopsis thaliana GN=PCAP1 PE=1 SV=1	-0.835	9.9999e-06	0.03	0.001
Alpha-aminoadipic semialdehyde synthase OS=Arabidopsis thaliana GN=LKR/SDH PE=1 SV=1	-0.903	2.99997e-05	0.09	0.001
Protein EXORDIUM-like 2 OS=Arabidopsis thaliana GN=EXL2 PE=2 SV=1	-0.97	9.9999e-06	0.03	0.001
Xyloglucan endotransglucosylase/hydrolase protein 24 OS=Arabidopsis thaliana GN=XTH24 PE=1 SV=2	-0.994	9.9999e-06	0.03	0.001
Catalase-2 OS=Arabidopsis thaliana GN=CAT2 PE=2 SV=3	-1.169	9.9999e-06	0.03	0.001
reversed Peptidyl-prolyl cis-trans isomerase FKBP16-4, chloroplastic OS=Arabidopsis thaliana GN=FKBP16-4 PE=1 SV=1	-1.186	2.99997e-05	0.09	0.001
Catalase-2 OS=Arabidopsis thaliana GN=CAT2 PE=2 SV=3	-1.188	9.9999e-06	0.03	0.001
Xyloglucan endotransglucosylase/hydrolase protein 24 OS=Arabidopsis thaliana GN=XTH24 PE=1 SV=2	-1.214	4.99995e-05	0.15	0.001
Probable carotenoid cleavage dioxygenase 4, chloroplastic OS=Arabidopsis thaliana GN=CCD4/NCED4 PE=1 SV=1	-1.252	9.9999e-06	0.03	0.001
Patellin-1 OS=Arabidopsis thaliana GN=PATL1 PE=1 SV=2	-1.268	9.9999e-06	0.03	0.001
Probable plastid-lipid-associated protein 2, chloroplastic OS=Arabidopsis thaliana GN=PAP2 PE=2 SV=1	-1.342	9.9999e-06	0.03	0.001
Patellin-1 OS=Arabidopsis thaliana GN=PATL1 PE=1 SV=2	-1.371	9.9999e-06	0.03	0.001
Glycine-rich protein 3 short isoform OS=Arabidopsis thaliana GN=GRP3S PE=1 SV=2	-1.603	9.9999e-06	0.03	0.001
AT3g02480/F16B3_11 OS=Arabidopsis thaliana GN=At3g02480 PE=2 SV=1	-1.918	5.99994e-05	0.18	0.001
CASP-like protein 1D1 OS=Arabidopsis thaliana GN=At4g15610 PE=2 SV=1	-2.272	2.99997e-05	0.09	0.001
reversed Diacylglycerol kinase 5 OS=Arabidopsis thaliana GN=DGK5 PE=2 SV=1	1.401	9.9999e-06	0.03	0.002
26S protease regulatory subunit 10B homolog A OS=Arabidopsis thaliana GN=RPT4A PE=1 SV=1	1.21	9.9999e-05	0.3	0.002
3-isopropylmalate dehydrogenase 3, chloroplastic OS=Arabidopsis thaliana GN=IMDH3 PE=1 SV=1	1.179	9.9999e-06	0.03	0.002
D-3-phosphoglycerate dehydrogenase 2, chloroplastic OS=Arabidopsis thaliana GN=PGDH2 PE=1 SV=2	0.856	9.9999e-06	0.03	0.002
GDSL esterase/lipase ESM1 OS=Arabidopsis thaliana GN=ESM1 PE=1 SV=1	0.854	9.9999e-06	0.03	0.002
Alpha-amylase 3, chloroplastic OS=Arabidopsis thaliana GN=AMY3 PE=2 SV=1	0.81	9.9999e-06	0.03	0.002
Cytochrome P450, family 706, subfamily A, polypeptide 1 OS=Arabidopsis thaliana GN=CYP706A1 PE=3 SV=1	0.766	9.9999e-06	0.03	0.002
Glycine-rich RNA-binding protein 7 OS=Arabidopsis thaliana GN=RBG7 PE=1 SV=1	0.76	0.000109999	0.33	0.002
Photosystem II 5 kDa protein, chloroplastic OS=Arabidopsis thaliana GN=PSBT PE=3 SV=2	0.713	0.000109999	0.33	0.002
3-isopropylmalate dehydratase small subunit 3 OS=Arabidopsis thaliana GN=At2g43090 PE=1 SV=1	0.679	9.9999e-06	0.03	0.002
Probable plastid-lipid-associated protein 8, chloroplastic OS=Arabidopsis thaliana GN=PAP8 PE=1 SV=1	0.516	7.99992e-05	0.24	0.002
60S acidic ribosomal protein P0-3 OS=Arabidopsis thaliana GN=RPP0C PE=1 SV=1	0.497	8.99991e-05	0.27	0.002
5-methyltetrahydropteroyltriglutamate--homocysteine methyltransferase 1 OS=Arabidopsis thaliana GN=MS1 PE=1 SV=1	0.477	7.99992e-05	0.24	0.002
Delta-aminolevulinic acid dehydratase 1, chloroplastic OS=Arabidopsis thaliana GN=HEMB1 PE=2 SV=1	0.47	9.9999e-05	0.3	0.002
4-hydroxy-3-methylbut-2-en-1-yl diphosphate synthase (ferredoxin), chloroplastic OS=Arabidopsis thaliana GN=ISPG PE=1 SV=1	0.447	8.99991e-05	0.27	0.002
Alpha-glucan water dikinase 1, chloroplastic OS=Arabidopsis thaliana GN=GWD1 PE=1 SV=2	0.443	0.000109999	0.33	0.002
Photosystem II stability/assembly factor HCF136, chloroplastic OS=Arabidopsis thaliana GN=HCF136 PE=1 SV=1	-0.451	9.9999e-05	0.3	0.002
Fructose-bisphosphate aldolase 5, cytosolic OS=Arabidopsis thaliana GN=FBA5 PE=1 SV=1	-0.511	6.99993e-05	0.21	0.002
Acyl-coenzyme A oxidase 4, peroxisomal OS=Arabidopsis thaliana GN=ACX4 PE=1 SV=1	-0.624	8.99991e-05	0.27	0.002
BURP domain protein RD22 OS=Arabidopsis thaliana GN=RD22 PE=2 SV=1	-0.636	8.99991e-05	0.27	0.002
Uncharacterized aarF domain-containing protein kinase At5g05200, chloroplastic OS=Arabidopsis thaliana GN=At5g05200 PE=2 SV=1	-0.804	0.000109999	0.33	0.002
Polygalacturonase inhibitor 1 OS=Arabidopsis thaliana GN=PGIP1 PE=1 SV=1	-0.819	9.9999e-05	0.3	0.002
Probable galactinol--sucrose galactosyltransferase 6 OS=Arabidopsis thaliana GN=RFS6 PE=2 SV=2	-0.942	9.9999e-06	0.03	0.002
Aquaporin PIP2-1 OS=Arabidopsis thaliana GN=PIP2-1 PE=1 SV=1	-0.984	0.000109999	0.33	0.002
Cytochrome P450 83A1 OS=Arabidopsis thaliana GN=CYP83A1 PE=1 SV=2	0.82	9.9999e-06	0.03	0.003
UDP-glycosyltransferase 78D2 OS=Arabidopsis thaliana GN=UGT78D2 PE=2 SV=1	0.776	0.000149999	0.44	0.003
AT5G64130 protein OS=Arabidopsis thaliana GN=At5g64130 PE=1 SV=1	0.747	0.000169998	0.5	0.003
Glutathione S-transferase F10 OS=Arabidopsis thaliana GN=GSTF10 PE=1 SV=3	0.678	9.9999e-06	0.03	0.003
S-adenosylmethionine synthase 4 OS=Arabidopsis thaliana GN=METK4 PE=1 SV=1	0.661	9.9999e-06	0.03	0.003
RGG repeats nuclear RNA binding protein B OS=Arabidopsis thaliana GN=RGGB PE=1 SV=1	0.612	0.000149999	0.44	0.003
5-methyltetrahydropteroyltriglutamate--homocysteine methyltransferase 1 OS=Arabidopsis thaliana GN=MS1 PE=1 SV=1	0.558	0.000129999	0.39	0.003
UDP-sulfoquinovose synthase, chloroplastic OS=Arabidopsis thaliana GN=SQD1 PE=1 SV=1	0.545	0.000139999	0.41	0.003
Probable xyloglucan endotransglucosylase/hydrolase protein 7 OS=Arabidopsis thaliana GN=XTH7 PE=2 SV=2	0.545	0.000149999	0.44	0.003
Pyruvate kinase OS=Arabidopsis thaliana GN=At3g52990 PE=2 SV=1	0.541	0.000179998	0.53	0.003
2-isopropylmalate synthase 2, chloroplastic OS=Arabidopsis thaliana GN=IPMS2 PE=1 SV=1	0.504	0.000159998	0.47	0.003
Protein disulfide isomerase-like 1-2 OS=Arabidopsis thaliana GN=PDIL1-2 PE=2 SV=1	0.496	0.000189998	0.56	0.003
Glutamate dehydrogenase 2 OS=Arabidopsis thaliana GN=GDH2 PE=1 SV=1	-0.485	0.000149999	0.44	0.003
ATP-dependent zinc metalloprotease FTSH 8, chloroplastic OS=Arabidopsis thaliana GN=FTSH8 PE=1 SV=1	-0.487	0.000149999	0.44	0.003
Thylakoid lumenal 17.4 kDa protein, chloroplastic OS=Arabidopsis thaliana GN=TL17 PE=1 SV=2	-0.495	0.000129999	0.39	0.003
Persulfide dioxygenase ETHE1 homolog, mitochondrial OS=Arabidopsis thaliana GN=GLY3 PE=1 SV=3	-0.549	0.000189998	0.56	0.003
Aquaporin PIP2-7 OS=Arabidopsis thaliana GN=PIP2-7 PE=1 SV=2	-0.597	0.000129999	0.39	0.003
Plastocyanin major isoform, chloroplastic OS=Arabidopsis thaliana GN=DRT112 PE=1 SV=2	-0.885	0.000129999	0.39	0.003
Polygalacturonase inhibitor 2 OS=Arabidopsis thaliana GN=PGIP2 PE=2 SV=2	-0.952	0.000139999	0.41	0.003
reversed Aminoacyl-tRNA synthetase, class II-like domain containing protein OS=Arabidopsis thaliana GN=At1g53705 PE=4 SV=1	-1.02	0.000159998	0.47	0.003
reversed Elongation factor Tu, mitochondrial OS=Arabidopsis thaliana GN=TUFA PE=1 SV=1	-1.065	0.000169998	0.5	0.003
Ferritin-3, chloroplastic OS=Arabidopsis thaliana GN=FER3 PE=2 SV=1	1.603	0.000249998	0.74	0.004
reversed Putative cyclic nucleotide-gated ion channel 7 OS=Arabidopsis thaliana GN=CNGC7 PE=3 SV=1	1.561	0.000239998	0.71	0.004
S-adenosylmethionine synthase 4 OS=Arabidopsis thaliana GN=METK4 PE=1 SV=1	0.964	0.000209998	0.62	0.004
Flavin-containing monooxygenase FMO GS-OX3 OS=Arabidopsis thaliana GN=FMOGS-OX3 PE=2 SV=1	0.626	0.000209998	0.62	0.004
S-adenosylmethionine synthase 2 OS=Arabidopsis thaliana GN=SAM2 PE=1 SV=1	0.595	0.000219998	0.65	0.004
Phospho-2-dehydro-3-deoxyheptonate aldolase 1, chloroplastic OS=Arabidopsis thaliana GN=DHS1 PE=2 SV=2	0.523	0.000239998	0.71	0.004
Bifunctional L-3-cyanoalanine synthase/cysteine synthase C1, mitochondrial OS=Arabidopsis thaliana GN=CYSC1 PE=1 SV=1	0.433	0.000229998	0.68	0.004
Assimilatory sulfite reductase (ferredoxin), chloroplastic OS=Arabidopsis thaliana GN=SIR PE=1 SV=1	0.432	0.000199998	0.59	0.004
Glyceraldehyde-3-phosphate dehydrogenase GAPC1, cytosolic OS=Arabidopsis thaliana GN=GAPC1 PE=1 SV=2	0.431	0.000219998	0.65	0.004
Elongation factor 1-alpha 1 OS=Arabidopsis thaliana GN=A1 PE=1 SV=1	0.415	0.000239998	0.71	0.004
Pyruvate, phosphate dikinase 1, chloroplastic OS=Arabidopsis thaliana GN=PPDK PE=1 SV=2	-0.441	0.000269997	0.8	0.004
Protein DJ-1 homolog A OS=Arabidopsis thaliana GN=DJ1A PE=1 SV=1	-0.457	0.000199998	0.59	0.004
Uncharacterized protein At4g15545 OS=Arabidopsis thaliana GN=At4g15545 PE=1 SV=1	-0.476	0.000199998	0.59	0.004
Beta-galactosidase 6 OS=Arabidopsis thaliana GN=BGAL6 PE=2 SV=1	-0.518	0.000259997	0.77	0.004
Dehydrin COR47 OS=Arabidopsis thaliana GN=COR47 PE=1 SV=2	-0.563	0.000229998	0.68	0.004
F8K7.9 OS=Arabidopsis thaliana GN=F8K7.9 PE=2 SV=1	-0.568	0.000239998	0.71	0.004
Putative uncharacterized protein AT4g01870 OS=Arabidopsis thaliana GN=T7B11.13 PE=2 SV=1	-0.675	0.000229998	0.68	0.004
Kunitz trypsin inhibitor 2 OS=Arabidopsis thaliana GN=KTI2 PE=2 SV=1	-0.788	0.000199998	0.59	0.004
Protein EXORDIUM-like 4 OS=Arabidopsis thaliana GN=EXL4 PE=2 SV=1	-1.406	9.9999e-06	0.03	0.004
Probable peroxygenase 3 OS=Arabidopsis thaliana GN=PXG3 PE=1 SV=1	-1.409	9.9999e-06	0.03	0.004
Gamma-glutamyl hydrolase 2 OS=Arabidopsis thaliana GN=GGH2 PE=1 SV=2	0.778	0.000339997	1.01	0.005
3-isopropylmalate dehydratase small subunit 2 OS=Arabidopsis thaliana GN=IPMI1 PE=1 SV=1	0.701	0.000299997	0.89	0.005
Nitrilase 2 OS=Arabidopsis thaliana GN=NIT2 PE=1 SV=1	-0.612	0.000309997	0.92	0.005
Glutathione S-transferase U7 OS=Arabidopsis thaliana GN=GSTU7 PE=2 SV=1	-0.648	0.000309997	0.92	0.005
Methylcrotonoyl-CoA carboxylase subunit alpha, mitochondrial OS=Arabidopsis thaliana GN=MCCA PE=1 SV=2	-0.661	9.9999e-06	0.03	0.005
Protochlorophyllide reductase C, chloroplastic OS=Arabidopsis thaliana GN=PORC PE=1 SV=1	1.419	0.000419996	1.24	0.006
Glutamate decarboxylase 2 OS=Arabidopsis thaliana GN=GAD2 PE=1 SV=1	0.772	0.000389996	1.16	0.006
Calvin cycle protein CP12-1, chloroplastic OS=Arabidopsis thaliana GN=CP12-1 PE=1 SV=1	0.554	0.000399996	1.19	0.006
Flavone 3'-O-methyltransferase 1 OS=Arabidopsis thaliana GN=OMT1 PE=1 SV=1	0.53	0.000409996	1.22	0.006
Stearoyl-[acyl-carrier-protein] 9-desaturase 7, chloroplastic OS=Arabidopsis thaliana GN=FAB2 PE=1 SV=1	0.492	0.000349997	1.04	0.006
Adenosine kinase 2 OS=Arabidopsis thaliana GN=ADK2 PE=1 SV=1	0.44	0.000369996	1.1	0.006
40S ribosomal protein S2-3 OS=Arabidopsis thaliana GN=RPS2C PE=1 SV=2	0.439	0.000369996	1.1	0.006
Enoyl-[acyl-carrier-protein] reductase [NADH], chloroplastic OS=Arabidopsis thaliana GN=MOD1 PE=1 SV=1	-0.42	0.000349997	1.04	0.006
Malate dehydrogenase 2, peroxisomal OS=Arabidopsis thaliana GN=PMDH2 PE=2 SV=1	-0.568	9.9999e-06	0.03	0.006
Nitrile-specifier protein 5 OS=Arabidopsis thaliana GN=NSP5 PE=2 SV=1	-0.596	0.000409996	1.22	0.006
Aquaporin PIP1-1 OS=Arabidopsis thaliana GN=PIP1-1 PE=1 SV=1	-0.893	0.000389996	1.16	0.006
reversed ADP-ribosylation factor-like protein 8c OS=Arabidopsis thaliana GN=ARL8C PE=2 SV=1	2.034	9.9999e-06	0.03	0.007
Tetratricopeptide repeat-containing protein OS=Arabidopsis thaliana GN=At1g01320 PE=1 SV=1	0.641	0.000499995	1.48	0.007
Transmembrane 9 superfamily member 3 OS=Arabidopsis thaliana GN=TMN3 PE=2 SV=1	0.491	0.000479995	1.42	0.007
60S ribosomal protein L7-3 OS=Arabidopsis thaliana GN=RPL7C PE=2 SV=1	0.467	0.000439996	1.3	0.007
Phosphomethylethanolamine N-methyltransferase OS=Arabidopsis thaliana GN=NMT2 PE=2 SV=2	0.446	0.000449996	1.33	0.007
Nucleoside diphosphate kinase 1 OS=Arabidopsis thaliana GN=NDK1 PE=1 SV=1	0.422	0.000459995	1.36	0.007
Geranylgeranyl diphosphate reductase, chloroplastic OS=Arabidopsis thaliana GN=CHLP PE=1 SV=1	0.412	0.000439996	1.3	0.007
60S ribosomal protein L9-1 OS=Arabidopsis thaliana GN=RPL9B PE=1 SV=3	0.408	0.000479995	1.42	0.007
Thylakoid lumenal 29 kDa protein, chloroplastic OS=Arabidopsis thaliana GN=TL29 PE=1 SV=2	-0.414	0.000489995	1.45	0.007
Probable plastid-lipid-associated protein 3, chloroplastic OS=Arabidopsis thaliana GN=PAP3 PE=2 SV=1	-0.432	0.000489995	1.45	0.007
Beta-glucosidase 23 OS=Arabidopsis thaliana GN=BGLU23 PE=1 SV=1	-0.438	0.000439996	1.3	0.007
Aldose 1-epimerase OS=Arabidopsis thaliana GN=T23J7.130 PE=2 SV=1	-0.543	0.000469995	1.39	0.007
Probable xyloglucan endotransglucosylase/hydrolase protein 17 OS=Arabidopsis thaliana GN=XTH17 PE=1 SV=1	-0.909	0.000429996	1.27	0.007
reversed Pentatricopeptide repeat-containing protein At5g06540 OS=Arabidopsis thaliana GN=PCMP-H88 PE=3 SV=1	1.378	0.000579994	1.72	0.008
Pathogenesis-related protein 1 OS=Arabidopsis thaliana GN=At2g14610 PE=1 SV=1	0.975	0.000529995	1.57	0.008
Uncharacterized protein At5g02240 OS=Arabidopsis thaliana GN=At5g02240 PE=1 SV=1	0.45	0.000549995	1.63	0.008
40S ribosomal protein S3-3 OS=Arabidopsis thaliana GN=RPS3C PE=1 SV=1	0.417	0.000599994	1.78	0.008
Aquaporin TIP2-1 OS=Arabidopsis thaliana GN=TIP2-1 PE=1 SV=2	-0.693	0.000529995	1.57	0.008
UDP-glycosyltransferase 73B1 OS=Arabidopsis thaliana GN=UGT73B1 PE=2 SV=1	-0.709	0.000559994	1.66	0.008
Aquaporin TIP1-2 OS=Arabidopsis thaliana GN=TIP1-2 PE=1 SV=2	-0.802	0.000529995	1.57	0.008
Phospho-2-dehydro-3-deoxyheptonate aldolase 1, chloroplastic OS=Arabidopsis thaliana GN=DHS1 PE=2 SV=2	0.944	0.000629994	1.87	0.009
Transmembrane 9 superfamily member 9 OS=Arabidopsis thaliana GN=TMN9 PE=2 SV=1	0.835	0.000669993	1.99	0.009
Protein AIG2 A OS=Arabidopsis thaliana GN=AIG2A PE=2 SV=1	0.558	0.000669993	1.99	0.009
40S ribosomal protein S19-3 OS=Arabidopsis thaliana GN=RPS19C PE=2 SV=1	0.532	0.000629994	1.87	0.009
Aldehyde dehydrogenase family 3 member F1 OS=Arabidopsis thaliana GN=ALDH3F1 PE=2 SV=2	0.472	0.000689993	2.05	0.009
At5g62140 OS=Arabidopsis thaliana GN=At5g62140 PE=2 SV=1	-0.64	0.000649994	1.93	0.009
Methylthioalkylmalate synthase 3, chloroplastic OS=Arabidopsis thaliana GN=MAM3 PE=1 SV=1	1.181	9.9999e-06	0.03	0.01
At1g27030/T7N9_9 OS=Arabidopsis thaliana GN=At1g27030 PE=2 SV=1	0.617	0.000739993	2.19	0.01
GDSL esterase/lipase At1g33811 OS=Arabidopsis thaliana GN=At1g33811 PE=2 SV=1	0.518	0.000739993	2.19	0.01
Bifunctional aspartokinase/homoserine dehydrogenase 2, chloroplastic OS=Arabidopsis thaliana GN=AKHSDH2 PE=1 SV=1	0.517	0.000809992	2.4	0.01
Phosphoethanolamine N-methyltransferase 3 OS=Arabidopsis thaliana GN=NMT3 PE=2 SV=2	0.491	0.000759992	2.25	0.01
Lectin-like protein LEC OS=Arabidopsis thaliana GN=LEC PE=1 SV=1	0.44	0.000779992	2.31	0.01
Calnexin homolog 1 OS=Arabidopsis thaliana GN=CNX1 PE=1 SV=1	0.436	0.000759992	2.25	0.01
Oxygen-evolving enhancer protein 3-2, chloroplastic OS=Arabidopsis thaliana GN=PSBQ2 PE=1 SV=2	0.4	0.000729993	2.16	0.01
Peroxisomal acyl-coenzyme A oxidase 1 OS=Arabidopsis thaliana GN=ACX1 PE=1 SV=1	-0.436	0.000749993	2.22	0.01
UDP-glycosyltransferase 74F2 OS=Arabidopsis thaliana GN=UGT74F2 PE=1 SV=1	-0.683	0.000739993	2.19	0.01
Putative xylulose kinase OS=Arabidopsis thaliana GN=XK-1 PE=1 SV=1	-0.935	0.000779992	2.31	0.01
1-aminocyclopropane-1-carboxylate oxidase 3 OS=Arabidopsis thaliana GN=At1g12010 PE=2 SV=1	0.856	0.000859991	2.55	0.011
ABC transporter I family member 6, chloroplastic OS=Arabidopsis thaliana GN=ABCI6 PE=1 SV=1	0.449	0.000819992	2.43	0.011
Probable mediator of RNA polymerase II transcription subunit 36b OS=Arabidopsis thaliana GN=MED36B PE=1 SV=1	0.437	0.000919991	2.73	0.011
2,3-bisphosphoglycerate-independent phosphoglycerate mutase 1 OS=Arabidopsis thaliana GN=PGM1 PE=2 SV=3	0.425	0.000869991	2.58	0.011
Magnesium-chelatase subunit ChlI-1, chloroplastic OS=Arabidopsis thaliana GN=CHLI1 PE=1 SV=1	0.42	0.000909991	2.7	0.011
14-3-3-like protein GF14 psi OS=Arabidopsis thaliana GN=GRF3 PE=1 SV=2	0.408	0.000859991	2.55	0.011
Phosphoenolpyruvate carboxylase 1 OS=Arabidopsis thaliana GN=PPC1 PE=1 SV=1	0.404	0.000829992	2.46	0.011
Leucine aminopeptidase 1 OS=Arabidopsis thaliana GN=LAP1 PE=1 SV=1	0.397	0.000909991	2.7	0.011
Probable pheophorbidase OS=Arabidopsis thaliana GN=PPD PE=1 SV=1	-0.876	0.000889991	2.64	0.011
Bifunctional inhibitor/lipid-transfer protein/seed storage 2S albumin-like protein OS=Arabidopsis thaliana GN=At1g48750 PE=2 SV=1	0.93	0.00098999	2.93	0.012
Glutathione S-transferase F9 OS=Arabidopsis thaliana GN=GSTF9 PE=1 SV=1	0.835	0.00097999	2.9	0.012
60S ribosomal protein L36a OS=Arabidopsis thaliana GN=RPL36AA PE=2 SV=3	0.542	0.00096999	2.88	0.012
Glutathione S-transferase F6 OS=Arabidopsis thaliana GN=GSTF6 PE=2 SV=2	0.437	0.000939991	2.79	0.012
Ribosomal protein S5/Elongation factor G/III/V family protein OS=Arabidopsis thaliana GN=MGH6.2 PE=4 SV=1	0.388	0.000929991	2.76	0.012
Peroxisomal (S)-2-hydroxy-acid oxidase GLO1 OS=Arabidopsis thaliana GN=GLO1 PE=1 SV=1	-0.392	0.00104999	3.11	0.012
CSC1-like protein ERD4 OS=Arabidopsis thaliana GN=ERD4 PE=2 SV=1	-0.395	0.00099999	2.96	0.012
NAD(P)H dehydrogenase (quinone) FQR1 OS=Arabidopsis thaliana GN=FQR1 PE=1 SV=1	-0.427	0.00099999	2.96	0.012
At4g13500 OS=Arabidopsis thaliana GN=T6G15.50 PE=2 SV=1	-0.545	0.000939991	2.79	0.012
Histone H2B.6 OS=Arabidopsis thaliana GN=H2B PE=1 SV=3	-0.564	0.00095999	2.85	0.012
Putative uncharacterized protein AT4g09660 OS=Arabidopsis thaliana GN=F17A8.10 PE=4 SV=1	-1.459	0.00095999	2.85	0.012
Protein transport protein Sec61 subunit beta OS=Arabidopsis thaliana GN=At2g45070 PE=1 SV=1	1.172	0.00118999	3.53	0.013
Glutathione S-transferase F6 OS=Arabidopsis thaliana GN=GSTF6 PE=2 SV=2	0.656	0.00114999	3.41	0.013
3-isopropylmalate dehydrogenase 2, chloroplastic OS=Arabidopsis thaliana GN=IMDH2 PE=1 SV=1	0.475	0.00106999	3.17	0.013
40S ribosomal protein S10-3 OS=Arabidopsis thaliana GN=RPS10C PE=2 SV=2	0.463	0.00110999	3.29	0.013
60S ribosomal protein L7-3 OS=Arabidopsis thaliana GN=RPL7C PE=2 SV=1	0.441	0.00113999	3.38	0.013
40S ribosomal protein Sa-1 OS=Arabidopsis thaliana GN=RPSaA PE=1 SV=3	0.389	0.00109999	3.26	0.013
Alpha-glucan phosphorylase 1 OS=Arabidopsis thaliana GN=PHS1 PE=1 SV=1	0.38	0.00112999	3.35	0.013
Mediator of RNA polymerase II transcription subunit 37f OS=Arabidopsis thaliana GN=MED37F PE=1 SV=2	0.379	0.00110999	3.29	0.013
Dormancy-associated protein homolog 1 OS=Arabidopsis thaliana GN=DRMH1 PE=1 SV=1	-0.613	0.00110999	3.29	0.013
Aquaporin PIP1-1 OS=Arabidopsis thaliana GN=PIP1-1 PE=1 SV=1	-0.72	0.00105999	3.14	0.013
Uclacyanin-2 OS=Arabidopsis thaliana GN=At2g44790 PE=1 SV=1	-0.855	0.00107999	3.2	0.013
Phosphomethylethanolamine N-methyltransferase OS=Arabidopsis thaliana GN=NMT2 PE=2 SV=2	0.584	0.00124999	3.7	0.014
Methylesterase 2 OS=Arabidopsis thaliana GN=MES2 PE=1 SV=1	0.543	0.00124999	3.7	0.014
UDP-glucose 6-dehydrogenase 4 OS=Arabidopsis thaliana GN=UGD4 PE=1 SV=1	0.488	0.00121999	3.62	0.014
Protein disulfide-isomerase 2-3 OS=Arabidopsis thaliana GN=PDIL2-3 PE=2 SV=1	0.472	0.00125999	3.73	0.014
Nitrilase 1 OS=Arabidopsis thaliana GN=NIT1 PE=1 SV=2	0.456	0.00125999	3.73	0.014
Glutamate decarboxylase 2 OS=Arabidopsis thaliana GN=GAD2 PE=1 SV=1	0.403	0.00118999	3.53	0.014
Magnesium protoporphyrin IX methyltransferase, chloroplastic OS=Arabidopsis thaliana GN=CHLM PE=1 SV=1	0.391	0.00118999	3.53	0.014
Phosphorylase family protein OS=Arabidopsis thaliana GN=At4g24350 PE=2 SV=1	-0.538	0.00128999	3.82	0.014
Asparagine synthetase [glutamine-hydrolyzing] 1 OS=Arabidopsis thaliana GN=ASN1 PE=2 SV=2	-0.543	0.00120999	3.59	0.014
Methionine aminotransferase BCAT4 OS=Arabidopsis thaliana GN=BCAT4 PE=1 SV=1	1.036	9.9999e-06	0.03	0.015
AT4G31340 protein OS=Arabidopsis thaliana GN=At4g31340 PE=2 SV=1	0.747	0.00134999	4	0.015
Pyruvate kinase OS=Arabidopsis thaliana GN=At5g08570 PE=2 SV=1	0.463	0.00137999	4.09	0.015
Nascent polypeptide-associated complex subunit beta OS=Arabidopsis thaliana GN=At1g73230 PE=2 SV=1	0.45	0.00143999	4.27	0.015
Calreticulin-1 OS=Arabidopsis thaliana GN=CRT1 PE=1 SV=1	0.42	0.00141999	4.21	0.015
Peroxisomal (S)-2-hydroxy-acid oxidase GLO1 OS=Arabidopsis thaliana GN=GLO1 PE=1 SV=1	-0.361	0.00137999	4.09	0.015
Aspartyl protease-like protein OS=Arabidopsis thaliana GN=F15K9.17 PE=2 SV=1	-0.493	0.00144999	4.3	0.015
Aquaporin TIP1-1 OS=Arabidopsis thaliana GN=TIP1-1 PE=1 SV=1	-0.689	0.00142999	4.24	0.015
At5g63500 OS=Arabidopsis thaliana GN=At5g63500 PE=2 SV=1	-1.381	0.00138999	4.12	0.015
Pentatricopeptide repeat-containing protein MRL1, chloroplastic OS=Arabidopsis thaliana GN=MRL1 PE=1 SV=2	0.583	0.00144999	4.3	0.016
Thioredoxin F1, chloroplastic OS=Arabidopsis thaliana GN=At3g02730 PE=1 SV=2	0.459	0.00162998	4.83	0.017
AT5g64380/MSJ1_22 OS=Arabidopsis thaliana GN=At5g64380 PE=2 SV=1	-0.498	0.00158998	4.71	0.017
U-box domain-containing protein 54 OS=Arabidopsis thaliana GN=PUB54 PE=2 SV=1	1.152	0.00176998	5.25	0.018
AT1G70770 protein OS=Arabidopsis thaliana GN=F5A18.5 PE=1 SV=1	0.447	0.00174998	5.19	0.018
Ribonuclease TUDOR 1 OS=Arabidopsis thaliana GN=TSN1 PE=1 SV=1	0.402	0.00173998	5.16	0.018
Glycerophosphodiester phosphodiesterase GDPDL3 OS=Arabidopsis thaliana GN=GDPDL3 PE=1 SV=3	-0.424	0.00174998	5.19	0.018
3-isopropylmalate dehydrogenase 3, chloroplastic OS=Arabidopsis thaliana GN=IMDH3 PE=1 SV=1	0.62	0.00184998	5.48	0.019
40S ribosomal protein S12-1 OS=Arabidopsis thaliana GN=RPS12A PE=2 SV=1	0.511	0.00183998	5.45	0.019
Aspartate aminotransferase 3, chloroplastic OS=Arabidopsis thaliana GN=ASP3 PE=1 SV=1	0.432	0.00188998	5.6	0.019
60S ribosomal protein L23a-1 OS=Arabidopsis thaliana GN=RPL23AA PE=2 SV=2	0.394	0.00187998	5.57	0.019
Monocopper oxidase-like protein SKU5 OS=Arabidopsis thaliana GN=SKU5 PE=1 SV=1	-0.413	0.00181998	5.39	0.019
Catalase-2 OS=Arabidopsis thaliana GN=CAT2 PE=2 SV=3	-0.574	0.00189998	5.63	0.019
ATP-citrate synthase alpha chain protein 1 OS=Arabidopsis thaliana GN=ACLA-1 PE=1 SV=1	0.577	0.00192927	5.72	0.02
Phosphoglycerate kinase 3, cytosolic OS=Arabidopsis thaliana GN=PGK3 PE=1 SV=1	0.352	0.00201051	5.96	0.02
Peptidyl-prolyl cis-trans isomerase CYP38, chloroplastic OS=Arabidopsis thaliana GN=CYP38 PE=1 SV=1	-0.356	0.00193876	5.75	0.02
Beta-galactosidase 10 OS=Arabidopsis thaliana GN=BGAL10 PE=2 SV=1	-1.067	0.00196937	5.84	0.02
At4g12880 OS=Arabidopsis thaliana GN=T20K18.230 PE=2 SV=1	0.729	0.00206381	6.12	0.021
Pentatricopeptide repeat-containing protein At4g16390, chloroplastic OS=Arabidopsis thaliana GN=P67 PE=1 SV=3	0.646	0.00213481	6.33	0.021
Glutamate-1-semialdehyde 2,1-aminomutase 1, chloroplastic OS=Arabidopsis thaliana GN=GSA1 PE=1 SV=1	0.38	0.00208693	6.19	0.021
Glutathione S-transferase U5 OS=Arabidopsis thaliana GN=GSTU5 PE=2 SV=1	-0.376	0.00205374	6.09	0.021
Protease inhibitor/seed storage/LTP family protein OS=Arabidopsis thaliana GN=At4g22485 PE=4 SV=2	-0.708	0.00204299	6.06	0.021
Cytochrome P450 705A5 OS=Arabidopsis thaliana GN=CYP705A5 PE=2 SV=1	1.059	0.00223253	6.62	0.022
26S proteasome non-ATPase regulatory subunit 13 homolog B OS=Arabidopsis thaliana GN=RPN9B PE=1 SV=1	0.693	0.00228913	6.78	0.022
Glutathione S-transferase F6 OS=Arabidopsis thaliana GN=GSTF6 PE=2 SV=2	0.538	0.00230118	6.82	0.022
Glyceraldehyde-3-phosphate dehydrogenase GAPC1, cytosolic OS=Arabidopsis thaliana GN=GAPC1 PE=1 SV=2	0.5	0.00235363	6.98	0.022
Glyceraldehyde-3-phosphate dehydrogenase GAPC2, cytosolic OS=Arabidopsis thaliana GN=GAPC2 PE=1 SV=1	0.481	0.00230118	6.82	0.022
UDP-glucose 6-dehydrogenase 2 OS=Arabidopsis thaliana GN=UGD2 PE=1 SV=1	0.441	0.0022588	6.7	0.022
40S ribosomal protein S16-3 OS=Arabidopsis thaliana GN=RPS16C PE=2 SV=1	0.391	0.00224416	6.65	0.022
40S ribosomal protein S3a-2 OS=Arabidopsis thaliana GN=RPS3AB PE=2 SV=3	0.386	0.0022209	6.58	0.022
Probable elongation factor 1-gamma 2 OS=Arabidopsis thaliana GN=At1g57720 PE=1 SV=1	0.375	0.00226188	6.7	0.022
Aconitate hydratase 1 OS=Arabidopsis thaliana GN=ACO1 PE=1 SV=2	0.372	0.00220928	6.55	0.022
Early nodulin-like protein 2 OS=Arabidopsis thaliana GN=At4g27520 PE=1 SV=1	-0.372	0.00226188	6.7	0.022
Histone H2B.6 OS=Arabidopsis thaliana GN=H2B PE=1 SV=3	-0.383	0.00237034	7.03	0.022
reversed Protein DETOXIFICATION 48 OS=Arabidopsis thaliana GN=DTX48 PE=2 SV=1	-1.062	0.00220928	6.55	0.022
reversed DNA topoisomerase, type IA, core OS=Arabidopsis thaliana GN=At4g31210 PE=3 SV=1	-1.097	0.00227378	6.74	0.022
NADH-cytochrome b5 reductase-like protein OS=Arabidopsis thaliana GN=CBR2 PE=1 SV=2	0.404	0.00244301	7.24	0.023
40S ribosomal protein S8-1 OS=Arabidopsis thaliana GN=RPS8A PE=1 SV=1	0.374	0.00251312	7.45	0.023
Trigger factor-like protein TIG, Chloroplastic OS=Arabidopsis thaliana GN=TIG PE=1 SV=1	0.348	0.00244869	7.26	0.023
Violaxanthin de-epoxidase, chloroplastic OS=Arabidopsis thaliana GN=VDE1 PE=1 SV=1	-0.431	0.00243587	7.22	0.023
Translation machinery-associated protein 22 OS=Arabidopsis thaliana GN=At5g11900 PE=2 SV=1	0.556	0.00267602	7.93	0.024
Protein LHCP TRANSLOCATION DEFECT OS=Arabidopsis thaliana GN=LTD PE=1 SV=1	0.447	0.0026164	7.76	0.024
60S ribosomal protein L7-2 OS=Arabidopsis thaliana GN=RPL7B PE=1 SV=1	0.399	0.00265274	7.86	0.024
Phosphoglucan, water dikinase, chloroplastic OS=Arabidopsis thaliana GN=GWD3 PE=1 SV=1	0.389	0.00266663	7.9	0.024
Dolichyl-diphosphooligosaccharide--protein glycosyltransferase subunit 2 OS=Arabidopsis thaliana GN=RPN2 PE=1 SV=1	0.364	0.0026301	7.8	0.024
Probable plastid-lipid-associated protein 9, chloroplastic OS=Arabidopsis thaliana GN=PAP9 PE=2 SV=1	-0.384	0.0025733	7.63	0.024
Rapid alkalinization factor 23 OS=Arabidopsis thaliana GN=RALF23 PE=1 SV=1	-0.477	0.00258105	7.65	0.024
Aquaporin PIP1-1 OS=Arabidopsis thaliana GN=PIP1-1 PE=1 SV=1	-0.65	0.00265274	7.86	0.024
23.6 kDa heat shock protein, mitochondrial OS=Arabidopsis thaliana GN=HSP23.6 PE=2 SV=1	-1.077	0.0025333	7.51	0.024
Ferritin-3, chloroplastic OS=Arabidopsis thaliana GN=FER3 PE=2 SV=1	0.567	0.00276808	8.2	0.025
Probable fructokinase-1 OS=Arabidopsis thaliana GN=At2g31390 PE=2 SV=1	0.42	0.00280878	8.33	0.025
40S ribosomal protein S2-3 OS=Arabidopsis thaliana GN=RPS2C PE=1 SV=2	0.393	0.00279706	8.29	0.025
Pyruvate kinase OS=Arabidopsis thaliana GN=At5g63680 PE=3 SV=1	0.685	0.0029242	8.67	0.026
Quinolinate synthase, chloroplastic OS=Arabidopsis thaliana GN=QS PE=1 SV=1	0.6	0.00293842	8.71	0.026
AT5g51110/MWD22_5 OS=Arabidopsis thaliana GN=pdl1 PE=2 SV=1	0.445	0.0028939	8.58	0.026
Formate--tetrahydrofolate ligase OS=Arabidopsis thaliana GN=THFS PE=2 SV=1	0.354	0.00288055	8.54	0.026
Porphobilinogen deaminase, chloroplastic OS=Arabidopsis thaliana GN=HEMC PE=1 SV=1	0.341	0.00298433	8.85	0.026
Uncharacterized aarF domain-containing protein kinase At4g31390, chloroplastic OS=Arabidopsis thaliana GN=At4g31390 PE=2 SV=1	-0.527	0.00288055	8.54	0.026
S-adenosylmethionine synthase 1 OS=Arabidopsis thaliana GN=SAM1 PE=1 SV=2	0.965	0.00311106	9.22	0.027
Serine acetyltransferase 3, mitochondrial OS=Arabidopsis thaliana GN=SAT3 PE=1 SV=3	0.629	0.00314511	9.32	0.027
Pumilio homolog 5 OS=Arabidopsis thaliana GN=APUM5 PE=1 SV=2	0.614	0.0030806	9.13	0.027
Acetolactate synthase, chloroplastic OS=Arabidopsis thaliana GN=ALS PE=1 SV=1	0.429	0.00309672	9.18	0.027
Probable elongation factor 1-gamma 1 OS=Arabidopsis thaliana GN=At1g09640 PE=1 SV=1	0.356	0.00314749	9.33	0.027
Protein disulfide-isomerase 5-2 OS=Arabidopsis thaliana GN=PDIL5-2 PE=1 SV=1	1.115	0.00325418	9.65	0.028
S-adenosylmethionine synthase 2 OS=Arabidopsis thaliana GN=SAM2 PE=1 SV=1	0.484	0.00327113	9.7	0.028
60S acidic ribosomal protein P2-1 OS=Arabidopsis thaliana GN=RPP2A PE=2 SV=2	0.441	0.00335082	9.93	0.028
AT2G34250 protein OS=Arabidopsis thaliana GN=At2g34250 PE=2 SV=1	0.424	0.00319995	9.48	0.028
ACT domain-containing protein ACR12 OS=Arabidopsis thaliana GN=ACR12 PE=2 SV=1	0.382	0.00319995	9.48	0.028
60S ribosomal protein L8-1 OS=Arabidopsis thaliana GN=RPL8A PE=1 SV=2	0.372	0.00322028	9.54	0.028
ERBB-3 BINDING PROTEIN 1 OS=Arabidopsis thaliana GN=EBP1 PE=1 SV=1	0.36	0.00331029	9.81	0.028
Cystine lyase CORI3 OS=Arabidopsis thaliana GN=CORI3 PE=1 SV=1	0.345	0.00321306	9.52	0.028
3-ketoacyl-CoA thiolase 2, peroxisomal OS=Arabidopsis thaliana GN=PED1 PE=1 SV=2	-0.342	0.00327113	9.7	0.028
Uncharacterized protein At2g34460, chloroplastic OS=Arabidopsis thaliana GN=At2g34460 PE=2 SV=1	-0.387	0.00340345	10.09	0.028
Ketose-bisphosphate aldolase class-II family protein OS=Arabidopsis thaliana GN=At1g18270 PE=4 SV=1	-0.393	0.0033928	10.06	0.028
(3R)-hydroxymyristoyl-[acyl carrier protein] dehydratase-like protein OS=Arabidopsis thaliana GN=T31P16_150 PE=2 SV=1	-0.422	0.00322028	9.54	0.028
Probable glutathione peroxidase 2 OS=Arabidopsis thaliana GN=GPX2 PE=1 SV=1	-0.461	0.00323328	9.58	0.028
UDP-glycosyltransferase 75B1 OS=Arabidopsis thaliana GN=UGT75B1 PE=1 SV=1	-0.483	0.00327581	9.71	0.028
At4g13220 OS=Arabidopsis thaliana GN=At4g13220 PE=2 SV=1	-1.226	0.00322028	9.54	0.028
Cytochrome c oxidase subunit 6b-1 OS=Arabidopsis thaliana GN=COX6B-1 PE=1 SV=1	0.374	0.00350903	10.4	0.029
Probable plastid-lipid-associated protein 10, chloroplastic OS=Arabidopsis thaliana GN=PAP10 PE=2 SV=1	-0.421	0.00353697	10.48	0.029
reversed Isoform 2 of Peptide methionine sulfoxide reductase B2, chloroplastic OS=Arabidopsis thaliana GN=MSRB2	0.878	0.00367301	10.89	0.03
Elongation factor 1-delta 1 OS=Arabidopsis thaliana GN=At1g30230 PE=1 SV=2	0.452	0.00360371	10.68	0.03
AT5g24690/MXC17_8 OS=Arabidopsis thaliana GN=At5g24690 PE=2 SV=1	0.421	0.00366031	10.85	0.03
Glycine-rich RNA-binding protein 8 OS=Arabidopsis thaliana GN=RBG8 PE=1 SV=1	0.37	0.00358484	10.63	0.03
Protochlorophyllide reductase C, chloroplastic OS=Arabidopsis thaliana GN=PORC PE=1 SV=1	0.367	0.00376463	11.16	0.03
L-ascorbate peroxidase T, chloroplastic OS=Arabidopsis thaliana GN=APXT PE=2 SV=2	-0.365	0.00358484	10.63	0.03
Thylakoid lumenal 15 kDa protein 1, chloroplastic OS=Arabidopsis thaliana GN=At2g44920 PE=1 SV=2	-0.375	0.00360371	10.68	0.03
Chlorophyll a-b binding protein 2.2, chloroplastic OS=Arabidopsis thaliana GN=LHCB2.2 PE=1 SV=1	-0.579	0.00371147	11	0.03
Probable plastid-lipid-associated protein 1, chloroplastic OS=Arabidopsis thaliana GN=PAP1 PE=1 SV=1	-1.19	9.9999e-06	0.03	0.03
MLP-like protein 34 OS=Arabidopsis thaliana GN=MLP34 PE=2 SV=1	0.988	0.00379992	11.26	0.031
4-hydroxy-tetrahydrodipicolinate synthase 2, chloroplastic OS=Arabidopsis thaliana GN=DHDPS2 PE=1 SV=2	0.633	0.00385992	11.44	0.031
Cysteine proteinase inhibitor 1 OS=Arabidopsis thaliana GN=CYS1 PE=1 SV=2	0.539	0.00397908	11.79	0.031
Receptor for activated C kinase 1A OS=Arabidopsis thaliana GN=RACK1A PE=1 SV=2	0.523	0.00399992	11.86	0.031
Pyruvate decarboxylase 2 OS=Arabidopsis thaliana GN=PDC2 PE=2 SV=1	0.455	0.00376463	11.16	0.031
60S ribosomal protein L8-1 OS=Arabidopsis thaliana GN=RPL8A PE=1 SV=2	0.42	0.00381992	11.32	0.031
Protein DJ-1 homolog B OS=Arabidopsis thaliana GN=DJ1B PE=1 SV=1	0.416	0.00391992	11.62	0.031
60S acidic ribosomal protein P0-2 OS=Arabidopsis thaliana GN=RPP0B PE=1 SV=2	0.407	0.00381992	11.32	0.031
Adenine phosphoribosyltransferase 1, chloroplastic OS=Arabidopsis thaliana GN=APT1 PE=1 SV=2	0.372	0.00382345	11.33	0.031
60S ribosomal protein L5-1 OS=Arabidopsis thaliana GN=ATL5 PE=1 SV=2	0.349	0.00383992	11.38	0.031
Elongation factor 2 OS=Arabidopsis thaliana GN=LOS1 PE=1 SV=1	0.322	0.00379992	11.26	0.031
Fasciclin-like arabinogalactan protein 10 OS=Arabidopsis thaliana GN=FLA10 PE=1 SV=1	-0.556	0.00395825	11.73	0.031
Uncharacterized protein PAM68-like OS=Arabidopsis thaliana GN=At5g52780 PE=2 SV=1	0.969	0.00408502	12.11	0.032
Non-specific lipid-transfer protein 6 OS=Arabidopsis thaliana GN=LTP6 PE=2 SV=1	0.552	0.00404247	11.98	0.032
60S acidic ribosomal protein P1-1 OS=Arabidopsis thaliana GN=RPP1A PE=2 SV=2	0.413	0.00408502	12.11	0.032
Methylenetetrahydrofolate reductase 1 OS=Arabidopsis thaliana GN=MTHFR1 PE=1 SV=1	0.335	0.00419556	12.44	0.032
V-type proton ATPase subunit B3 OS=Arabidopsis thaliana GN=VHA-B3 PE=2 SV=1	-0.409	0.00413034	12.24	0.032
Probable aquaporin TIP2-2 OS=Arabidopsis thaliana GN=TIP2-2 PE=1 SV=2	-0.704	0.00402075	11.92	0.032
S-adenosylmethionine synthase 2 OS=Arabidopsis thaliana GN=SAM2 PE=1 SV=1	0.464	0.00433324	12.84	0.033
1,2-dihydroxy-3-keto-5-methylthiopentene dioxygenase 3 OS=Arabidopsis thaliana GN=ARD3 PE=2 SV=1	0.458	0.00436354	12.93	0.033
40S ribosomal protein S4-2 OS=Arabidopsis thaliana GN=RPS4B PE=2 SV=4	0.33	0.00424435	12.58	0.033
Alpha-L-arabinofuranosidase 1 OS=Arabidopsis thaliana GN=ASD1 PE=1 SV=1	-0.412	0.00435546	12.91	0.033
Berberine bridge enzyme-like 10 OS=Arabidopsis thaliana GN=At1g30720 PE=2 SV=1	-0.461	0.00424435	12.58	0.033
Peroxisomal membrane protein 11D OS=Arabidopsis thaliana GN=PEX11D PE=1 SV=2	-0.599	0.00431808	12.8	0.033
Branched-chain-amino-acid aminotransferase 5, chloroplastic OS=Arabidopsis thaliana GN=BCAT5 PE=1 SV=1	0.406	0.00444176	13.17	0.034
Elongation factor 1-delta 1 OS=Arabidopsis thaliana GN=At1g30230 PE=1 SV=2	0.38	0.00459513	13.62	0.034
Methylcrotonoyl-CoA carboxylase beta chain, mitochondrial OS=Arabidopsis thaliana GN=MCCB PE=2 SV=1	-0.458	0.0045237	13.41	0.034
Catalase-2 OS=Arabidopsis thaliana GN=CAT2 PE=2 SV=3	-0.548	0.00457132	13.55	0.034
GDSL esterase/lipase At3g48460 OS=Arabidopsis thaliana GN=At3g48460 PE=2 SV=1	-0.635	0.00447717	13.27	0.034
PHIP1 OS=Arabidopsis thaliana GN=T26I12.220 PE=4 SV=1	-0.935	0.00454751	13.48	0.034
Bifunctional dTDP-4-dehydrorhamnose 3,5-epimerase/dTDP-4-dehydrorhamnose reductase OS=Arabidopsis thaliana GN=NRS/ER PE=1 SV=1	0.571	0.00479988	14.23	0.035
Ran-binding protein 1 homolog b OS=Arabidopsis thaliana GN=RANBP1B PE=1 SV=2	0.545	0.00474988	14.08	0.035
UDP-glycosyltransferase 74B1 OS=Arabidopsis thaliana GN=UGT74B1 PE=1 SV=1	0.472	0.00473159	14.02	0.035
40S ribosomal protein S20-1 OS=Arabidopsis thaliana GN=RPS20A PE=2 SV=2	0.43	0.00484988	14.38	0.035
Dihydroorotase, mitochondrial OS=Arabidopsis thaliana GN=PYR4 PE=1 SV=1	0.419	0.00463403	13.74	0.035
60S ribosomal protein L22-3 OS=Arabidopsis thaliana GN=RPL22C PE=2 SV=1	0.4	0.00468281	13.88	0.035
Glutamate-1-semialdehyde 2,1-aminomutase 2, chloroplastic OS=Arabidopsis thaliana GN=GSA2 PE=2 SV=2	0.373	0.00464275	13.76	0.035
40S ribosomal protein S9-1 OS=Arabidopsis thaliana GN=RPS9B PE=1 SV=1	0.348	0.00465842	13.81	0.035
Lipoxygenase 2, chloroplastic OS=Arabidopsis thaliana GN=LOX2 PE=1 SV=1	0.316	0.00477488	14.15	0.035
Isoform 2 of Oxygen-evolving enhancer protein 3-1, chloroplastic OS=Arabidopsis thaliana GN=PSBQ1	-0.324	0.00465842	13.81	0.035
Acyl-CoA-binding domain-containing protein 2 OS=Arabidopsis thaliana GN=ACBP2 PE=1 SV=1	-0.897	0.00479988	14.23	0.035
Cellulose synthase A catalytic subunit 1 [UDP-forming] OS=Arabidopsis thaliana GN=CESA1 PE=1 SV=1	0.873	0.00499987	14.82	0.036
40S ribosomal protein S19-3 OS=Arabidopsis thaliana GN=RPS19C PE=2 SV=1	0.393	0.00489731	14.52	0.036
Triosephosphate isomerase, cytosolic OS=Arabidopsis thaliana GN=CTIMC PE=1 SV=2	0.318	0.00499987	14.82	0.036
Formate dehydrogenase, chloroplastic/mitochondrial OS=Arabidopsis thaliana GN=FDH1 PE=1 SV=1	-0.316	0.0050525	14.98	0.036
Putative uncharacterized protein At1g16080 OS=Arabidopsis thaliana GN=T24D18.18 PE=1 SV=1	-0.328	0.0050525	14.98	0.036
Cysteine-rich repeat secretory protein 55 OS=Arabidopsis thaliana GN=CRRSP55 PE=2 SV=1	-0.518	0.00492295	14.59	0.036
Isoform 3 of Beta carbonic anhydrase 1, chloroplastic OS=Arabidopsis thaliana GN=BCA1	-0.584	0.00516202	15.3	0.037
At3g44100 OS=Arabidopsis thaliana GN=F26G5_50 PE=2 SV=1	-0.585	0.00527763	15.64	0.037
Glycolipid transfer protein 1 OS=Arabidopsis thaliana GN=GLTP1 PE=2 SV=1	0.593	0.00527763	15.64	0.038
Methylesterase 3 OS=Arabidopsis thaliana GN=MES3 PE=2 SV=1	0.466	0.0052431	15.54	0.038
Phospho-2-dehydro-3-deoxyheptonate aldolase OS=Arabidopsis thaliana GN=F12K8.24 PE=3 SV=1	0.462	0.00545699	16.17	0.038
Cytokinin riboside 5'-monophosphate phosphoribohydrolase LOG8 OS=Arabidopsis thaliana GN=LOG8 PE=1 SV=1	0.421	0.00533319	15.81	0.038
At1g56110/T6H22_9 OS=Arabidopsis thaliana GN=T6H22.10 PE=2 SV=1	0.398	0.00527763	15.64	0.038
Eukaryotic translation initiation factor 3 subunit F OS=Arabidopsis thaliana GN=TIF3F1 PE=1 SV=1	0.36	0.00536096	15.89	0.038
Aconitate hydratase 1 OS=Arabidopsis thaliana GN=ACO1 PE=1 SV=2	0.344	0.00527013	15.62	0.038
DEAD-box ATP-dependent RNA helicase 3, chloroplastic OS=Arabidopsis thaliana GN=RH3 PE=1 SV=2	0.328	0.00530541	15.73	0.038
Isopentenyl-diphosphate Delta-isomerase I, chloroplastic OS=Arabidopsis thaliana GN=IPP1 PE=2 SV=3	0.376	0.00564689	16.74	0.039
Lactoylglutathione lyase OS=Arabidopsis thaliana GN=GLX1 PE=1 SV=1	0.337	0.0056763	16.82	0.039
Berberine bridge enzyme-like 22 OS=Arabidopsis thaliana GN=FAD-OXR PE=2 SV=1	-0.61	0.00557127	16.51	0.039
Autophagy-related protein 101 OS=Arabidopsis thaliana GN=ATG101 PE=1 SV=1	-1.121	0.00558807	16.56	0.039
60S ribosomal protein L10a-1 OS=Arabidopsis thaliana GN=RPL10AA PE=1 SV=1	0.422	0.00581801	17.24	0.04
Protein THYLAKOID FORMATION 1, chloroplastic OS=Arabidopsis thaliana GN=THF1 PE=1 SV=1	-0.34	0.00581801	17.24	0.04
Transmembrane 9 superfamily member 12 OS=Arabidopsis thaliana GN=TMN12 PE=2 SV=1	0.589	0.00599981	17.78	0.041
60S ribosomal protein L4-2 OS=Arabidopsis thaliana GN=RPL4D PE=1 SV=2	0.357	0.00599981	17.78	0.041
reversed Pentatricopeptide repeat-containing protein At2g34400 OS=Arabidopsis thaliana GN=PCMP-E23 PE=3 SV=2	-0.926	0.00590607	17.51	0.041
DNA polymerase alpha subunit B OS=Arabidopsis thaliana GN=POLA2 PE=3 SV=1	0.964	0.00616109	18.26	0.042
RGG repeats nuclear RNA binding protein A OS=Arabidopsis thaliana GN=RGGA PE=1 SV=1	0.419	0.00629979	18.67	0.043
Nucleic acid-binding, OB-fold-like protein OS=Arabidopsis thaliana GN=At5g35680 PE=3 SV=1	0.402	0.00622561	18.45	0.043
reversed BTB/POZ domain-containing protein OS=Arabidopsis thaliana GN=At4g15840 PE=4 SV=1	-0.628	0.00632238	18.74	0.043
At2g05540/T20G20.11 OS=Arabidopsis thaliana GN=At2g05540 PE=2 SV=1	-0.89	0.00625786	18.55	0.043
40S ribosomal protein S16-3 OS=Arabidopsis thaliana GN=RPS16C PE=2 SV=1	0.516	0.00678547	20.11	0.045
S-adenosylmethionine synthase 2 OS=Arabidopsis thaliana GN=SAM2 PE=1 SV=1	0.392	0.00678547	20.11	0.045
Glutathione S-transferase F7 OS=Arabidopsis thaliana GN=GSTF7 PE=2 SV=3	0.387	0.00665494	19.73	0.045
Protein CURVATURE THYLAKOID 1A, chloroplastic OS=Arabidopsis thaliana GN=CURT1A PE=1 SV=1	-0.336	0.00668942	19.83	0.045
Auxin-induced in root cultures protein 12 OS=Arabidopsis thaliana GN=AIR12 PE=1 SV=3	-0.364	0.00659978	19.56	0.045
Neurofilament protein-like protein OS=Arabidopsis thaliana GN=At3g05900 PE=1 SV=1	-0.385	0.00665494	19.73	0.045
Histone H2A variant 1 OS=Arabidopsis thaliana GN=H2AV PE=1 SV=1	-0.413	0.00665494	19.73	0.045
Chloride channel protein CLC-a OS=Arabidopsis thaliana GN=CLC-A PE=1 SV=2	-0.578	0.00662046	19.62	0.045
Phospholipid hydroperoxide glutathione peroxidase 1, chloroplastic OS=Arabidopsis thaliana GN=GPX1 PE=2 SV=2	-0.592	0.00662046	19.62	0.045
Peroxiredoxin-2E, chloroplastic OS=Arabidopsis thaliana GN=PRXIIE PE=1 SV=2	-0.315	0.00696404	20.64	0.046
Aquaporin PIP1-1 OS=Arabidopsis thaliana GN=PIP1-1 PE=1 SV=1	-0.534	0.0068569	20.32	0.046
Clathrin interactor EPSIN 1 OS=Arabidopsis thaliana GN=EPSIN1 PE=1 SV=1	0.846	0.00707381	20.97	0.047
Acyl carrier protein 2, chloroplastic OS=Arabidopsis thaliana GN=ACP2 PE=1 SV=2	0.512	0.00711085	21.08	0.047
Receptor for activated C kinase 1A OS=Arabidopsis thaliana GN=RACK1A PE=1 SV=2	0.326	0.00707381	20.97	0.047
40S ribosomal protein S3-2 OS=Arabidopsis thaliana GN=RPS3B PE=1 SV=1	0.473	0.00734587	21.77	0.048
60S acidic ribosomal protein P2-2 OS=Arabidopsis thaliana GN=RPP2B PE=1 SV=1	0.386	0.00730741	21.66	0.048
3-dehydroquinate synthase, chloroplastic OS=Arabidopsis thaliana GN=DHQS PE=1 SV=1	0.324	0.00742279	22	0.048
Glutamate--glyoxylate aminotransferase 1 OS=Arabidopsis thaliana GN=GGAT1 PE=1 SV=1	-0.308	0.00726895	21.55	0.048
Peroxiredoxin Q, chloroplastic OS=Arabidopsis thaliana GN=PRXQ PE=1 SV=1	-0.315	0.00738433	21.89	0.048
Calvin cycle protein CP12-2, chloroplastic OS=Arabidopsis thaliana GN=CP12-2 PE=1 SV=1	0.582	0.00763969	22.64	0.049
Allene oxide cyclase 2, chloroplastic OS=Arabidopsis thaliana GN=AOC2 PE=1 SV=1	0.399	0.00763969	22.64	0.049
Diaminopimelate decarboxylase 2, chloroplastic OS=Arabidopsis thaliana GN=LYSA2 PE=1 SV=1	0.376	0.00749971	22.23	0.049
Protein disulfide isomerase-like 1-4 OS=Arabidopsis thaliana GN=PDIL1-4 PE=1 SV=1	0.341	0.0075997	22.53	0.049
Haloacid dehalogenase-like hydrolase domain-containing protein At3g48420 OS=Arabidopsis thaliana GN=At3g48420 PE=1 SV=1	-0.319	0.0075597	22.41	0.049
Sec-independent protein translocase protein TATA, chloroplastic OS=Arabidopsis thaliana GN=TATA PE=1 SV=1	-0.946	0.00767969	22.76	0.049
40S ribosomal protein S21-2 OS=Arabidopsis thaliana GN=RPS21C PE=1 SV=2	0.522	0.00787467	23.34	0.05
Eukaryotic translation initiation factor isoform 4E OS=Arabidopsis thaliana GN=EIF(ISO)4E PE=1 SV=2	0.444	0.00779969	23.12	0.05
UDP-arabinopyranose mutase 2 OS=Arabidopsis thaliana GN=RGP2 PE=1 SV=1	0.409	0.00791634	23.46	0.05
60S ribosomal protein L35-4 OS=Arabidopsis thaliana GN=RPL35D PE=2 SV=1	0.4	0.00791634	23.46	0.05
40S ribosomal protein S12-1 OS=Arabidopsis thaliana GN=RPS12A PE=2 SV=1	0.383	0.00783969	23.24	0.05
At2g44060 OS=Arabidopsis thaliana GN=At2g44060 PE=2 SV=1	0.309	0.00787467	23.34	0.05
Beta carbonic anhydrase 5, chloroplastic OS=Arabidopsis thaliana GN=BCA5 PE=2 SV=1	-0.597	0.007958	23.59	0.05
60S ribosomal protein L3-1 OS=Arabidopsis thaliana GN=ARP1 PE=1 SV=5	0.301	0.00812466	24.08	0.051
Methylthioalkylmalate synthase 1, chloroplastic OS=Arabidopsis thaliana GN=MAM1 PE=1 SV=1	0.712	0.00826051	24.48	0.052
Mediator of RNA polymerase II transcription subunit 37f OS=Arabidopsis thaliana GN=MED37F PE=1 SV=2	0.451	0.00826051	24.48	0.052
60S ribosomal protein L22-2 OS=Arabidopsis thaliana GN=RPL22B PE=2 SV=1	0.417	0.00841632	24.95	0.053
60S ribosomal protein L13-1 OS=Arabidopsis thaliana GN=RPL13B PE=1 SV=1	0.403	0.00868142	25.73	0.053
Molybdenum cofactor sulfurase family protein OS=Arabidopsis thaliana GN=T19K24.17 PE=2 SV=1	0.394	0.00847789	25.13	0.053
40S ribosomal protein S24-1 OS=Arabidopsis thaliana GN=RPS24A PE=2 SV=1	0.364	0.00859052	25.46	0.053
Histone H4 OS=Arabidopsis thaliana GN=At1g07660 PE=1 SV=2	-0.329	0.00852137	25.26	0.053
Putative uncharacterized protein At5g12950/T24H18_120 OS=Arabidopsis thaliana GN=T24H18_120 PE=2 SV=1	-0.338	0.00839094	24.87	0.053
Ribulose bisphosphate carboxylase small chain OS=Arabidopsis thaliana GN=At5g38410 PE=3 SV=1	-0.359	0.00843442	25	0.053
NAD(P)-binding Rossmann-fold superfamily protein OS=Arabidopsis thaliana GN=At3g03980 PE=4 SV=1	-0.786	0.00847789	25.13	0.053
Putative glutathione peroxidase 7, chloroplastic OS=Arabidopsis thaliana GN=GPX7 PE=3 SV=2	-0.803	0.00839094	24.87	0.053
Putative uncharacterized protein At5g61820 OS=Arabidopsis thaliana GN=At5g61820 PE=2 SV=1	-0.915	0.00852137	25.26	0.053
60S ribosomal protein L14-1 OS=Arabidopsis thaliana GN=RPL14A PE=2 SV=1	0.469	0.00881778	26.14	0.054
Photosystem II 22 kDa protein, chloroplastic OS=Arabidopsis thaliana GN=PSBS PE=2 SV=1	-0.304	0.00881778	26.14	0.054
AT4g35250/F23E12_190 OS=Arabidopsis thaliana GN=F23E12.190 PE=1 SV=1	-0.314	0.00890869	26.41	0.054
Methylmalonate-semialdehyde dehydrogenase [acylating], mitochondrial OS=Arabidopsis thaliana GN=ALDH6B2 PE=2 SV=2	-0.349	0.00877233	26	0.054
GDSL esterase/lipase At4g30140 OS=Arabidopsis thaliana GN=At4g30140 PE=2 SV=1	-0.403	0.00877233	26	0.054
Ubiquitin carboxyl-terminal hydrolase 24 OS=Arabidopsis thaliana GN=UBP24 PE=1 SV=1	1.07	0.00914242	27.1	0.055
Probable carboxylesterase 5 OS=Arabidopsis thaliana GN=CXE5 PE=2 SV=1	0.403	0.00899959	26.67	0.055
S-adenosyl-L-methionine-dependent methyltransferases superfamily protein OS=Arabidopsis thaliana GN=At1g55450 PE=4 SV=1	0.397	0.00909481	26.96	0.055
Eukaryotic initiation factor 4A-1 OS=Arabidopsis thaliana GN=TIF4A-1 PE=1 SV=1	0.366	0.00914242	27.1	0.055
reversed E3 ubiquitin-protein ligase UPL2 OS=Arabidopsis thaliana GN=UPL2 PE=1 SV=3	-0.507	0.00909481	26.96	0.055
NADP-dependent alkenal double bond reductase P1 OS=Arabidopsis thaliana GN=P1 PE=1 SV=1	-0.561	0.0090905	26.94	0.055
40S ribosomal protein S19-1 OS=Arabidopsis thaliana GN=RPS19A PE=2 SV=1	0.362	0.00923766	27.38	0.056
1-aminocyclopropane-1-carboxylate oxidase 4 OS=Arabidopsis thaliana GN=ACO4 PE=1 SV=2	0.929	0.00952336	28.23	0.057
Glycine-rich RNA-binding protein 3, mitochondrial OS=Arabidopsis thaliana GN=RBG3 PE=2 SV=1	0.614	0.00944953	28.01	0.057
Catalase-3 OS=Arabidopsis thaliana GN=CAT3 PE=1 SV=3	0.518	0.00969952	28.75	0.057
Calnexin homolog 2 OS=Arabidopsis thaliana GN=At5g07340 PE=2 SV=2	0.508	0.00979951	29.05	0.057
Acetolactate synthase small subunit 1, chloroplastic OS=Arabidopsis thaliana GN=VAT1 PE=1 SV=1	0.472	0.00969952	28.75	0.057
5-methyltetrahydropteroyltriglutamate--homocysteine methyltransferase 1 OS=Arabidopsis thaliana GN=MS1 PE=1 SV=1	0.47	0.00984951	29.19	0.057
Ubiquitin-conjugating enzyme E2 8 OS=Arabidopsis thaliana GN=UBC8 PE=1 SV=1	0.469	0.00974951	28.9	0.057
Putative uncharacterized protein F4P12_260 OS=Arabidopsis thaliana GN=F4P12_260 PE=4 SV=1	0.429	0.00984951	29.19	0.057
Protein LUTEIN DEFICIENT 5, chloroplastic OS=Arabidopsis thaliana GN=CYP97A3 PE=1 SV=1	0.429	0.0100521	29.79	0.057
40S ribosomal protein S15-1 OS=Arabidopsis thaliana GN=RPS15A PE=2 SV=1	0.394	0.00957097	28.37	0.057
ATPase 2, plasma membrane-type OS=Arabidopsis thaliana GN=AHA2 PE=1 SV=2	0.369	0.00974951	28.9	0.057
Adenosine kinase 1 OS=Arabidopsis thaliana GN=ADK1 PE=1 SV=1	0.361	0.00949953	28.16	0.057
Phosphoenolpyruvate carboxykinase (ATP) OS=Arabidopsis thaliana GN=PCKA PE=1 SV=1	0.356	0.00974951	28.9	0.057
60S ribosomal protein L17-2 OS=Arabidopsis thaliana GN=RPL17B PE=2 SV=2	0.345	0.00969952	28.75	0.057
60S ribosomal protein L11-2 OS=Arabidopsis thaliana GN=RPL11B PE=2 SV=2	0.335	0.00999947	29.64	0.057
Heat shock 70 kDa protein 9, mitochondrial OS=Arabidopsis thaliana GN=HSP70-9 PE=2 SV=1	0.319	0.00944953	28.01	0.057
40S ribosomal protein S18 OS=Arabidopsis thaliana GN=RPS18A PE=1 SV=1	0.315	0.00979951	29.05	0.057
Ribulose bisphosphate carboxylase/oxygenase activase, chloroplastic OS=Arabidopsis thaliana GN=RCA PE=1 SV=2	-0.29	0.00954952	28.3	0.057
Leucine-rich repeat (LRR) family protein OS=Arabidopsis thaliana GN=At1g33590 PE=4 SV=1	-0.304	0.00969952	28.75	0.057
Putative uncharacterized protein At5g11420 OS=Arabidopsis thaliana GN=F15N18_10 PE=1 SV=1	-0.337	0.00954952	28.3	0.057
Probable small nuclear ribonucleoprotein G OS=Arabidopsis thaliana GN=At2g23930 PE=2 SV=1	-0.483	0.00949953	28.16	0.057
Nitrile-specifier protein 2 OS=Arabidopsis thaliana GN=NSP2 PE=2 SV=1	-0.744	0.00979951	29.05	0.057
60S ribosomal protein L35-1 OS=Arabidopsis thaliana GN=RPL35A PE=2 SV=1	0.386	0.0100495	29.79	0.058
40S ribosomal protein S15a-1 OS=Arabidopsis thaliana GN=RPS15AA PE=2 SV=2	0.367	0.0101574	30.11	0.058
40S ribosomal protein S17-1 OS=Arabidopsis thaliana GN=RPS17A PE=2 SV=3	0.344	0.00999947	29.64	0.058
Probable plastid-lipid-associated protein 4, chloroplastic OS=Arabidopsis thaliana GN=PAP4 PE=2 SV=1	-0.339	0.0103152	30.57	0.058
Peroxisomal membrane protein 11D OS=Arabidopsis thaliana GN=PEX11D PE=1 SV=2	-0.386	0.00999947	29.64	0.058
Aldo-keto reductase family 4 member C8 OS=Arabidopsis thaliana GN=AKR4C8 PE=1 SV=2	-0.398	0.0101574	30.11	0.058
Fasciclin-like arabinogalactan protein 8 OS=Arabidopsis thaliana GN=FLA8 PE=1 SV=1	-0.414	0.0102626	30.42	0.058
NAD(P)H-quinone oxidoreductase subunit 1, chloroplastic OS=Arabidopsis thaliana GN=ndhA PE=3 SV=2	-0.434	0.0100495	29.79	0.058
AT4g13180/F17N18_70 OS=Arabidopsis thaliana GN=F17N18.70 PE=1 SV=1	-0.612	0.0102626	30.42	0.058
60S ribosomal protein L12-1 OS=Arabidopsis thaliana GN=RPL12A PE=2 SV=2	0.36	0.010555	31.28	0.059
Peroxisomal (S)-2-hydroxy-acid oxidase GLO2 OS=Arabidopsis thaliana GN=GLO2 PE=1 SV=1	-0.299	0.0103679	30.73	0.059
Fasciclin-like arabinogalactan protein 13 OS=Arabidopsis thaliana GN=FLA13 PE=1 SV=1	-0.461	0.0104994	31.12	0.059
AT3G03270 protein OS=Arabidopsis thaliana GN=At3g03270 PE=2 SV=1	0.544	0.0109438	32.44	0.06
40S ribosomal protein S15a-4 OS=Arabidopsis thaliana GN=RPS15AD PE=2 SV=3	0.465	0.010631	31.51	0.06
40S ribosomal protein S11-3 OS=Arabidopsis thaliana GN=RPS11C PE=2 SV=2	0.413	0.0106661	31.61	0.06
60S ribosomal protein L28-1 OS=Arabidopsis thaliana GN=RPL28A PE=1 SV=1	0.389	0.0109438	32.44	0.06
60S ribosomal protein L10-1 OS=Arabidopsis thaliana GN=RPL10A PE=1 SV=1	0.376	0.0106661	31.61	0.06
Putative RRM-containing protein OS=Arabidopsis thaliana GN=At3g04500 PE=2 SV=1	-1.046	0.0108327	32.11	0.06
Uncharacterized protein OS=Arabidopsis thaliana GN=At5g22340 PE=4 SV=1	0.543	0.0108883	32.27	0.061
Probable methyltransferase PMT1 OS=Arabidopsis thaliana GN=At3g23300 PE=2 SV=2	0.442	0.0108883	32.27	0.061
At1g12080 OS=Arabidopsis thaliana GN=F12F1.4 PE=1 SV=1	0.391	0.0109438	32.44	0.061
Probable glucan endo-1,3-beta-glucosidase At4g16260 OS=Arabidopsis thaliana GN=At4g16260 PE=1 SV=1	0.367	0.0109438	32.44	0.061
UDP-arabinopyranose mutase 2 OS=Arabidopsis thaliana GN=RGP2 PE=1 SV=1	0.329	0.0109438	32.44	0.061
Hsp70-Hsp90 organizing protein 2 OS=Arabidopsis thaliana GN=HOP2 PE=1 SV=1	0.724	0.0112935	33.47	0.062
Divinyl chlorophyllide a 8-vinyl-reductase, chloroplastic OS=Arabidopsis thaliana GN=DVR PE=1 SV=1	0.449	0.0112346	33.3	0.062
Acetylornithine aminotransferase, chloroplastic/mitochondrial OS=Arabidopsis thaliana GN=WIN1 PE=1 SV=1	0.314	0.0112935	33.47	0.062
Alpha/beta-hydrolase-like protein OS=Arabidopsis thaliana GN=At5g38520 PE=4 SV=1	-0.368	0.0112935	33.47	0.062
At5g08410 OS=Arabidopsis thaliana GN=FTRA2 PE=2 SV=1	-0.386	0.0114111	33.82	0.062
Beta-hexosaminidase 3 OS=Arabidopsis thaliana GN=HEXO3 PE=1 SV=1	-0.389	0.0114111	33.82	0.062
40S ribosomal protein S28-2 OS=Arabidopsis thaliana GN=RPS28C PE=3 SV=1	0.464	0.0116464	34.52	0.063
Ferredoxin-dependent glutamate synthase 2, chloroplastic OS=Arabidopsis thaliana GN=GLU2 PE=1 SV=2	0.325	0.0116464	34.52	0.063
Protein disulfide isomerase-like 1-1 OS=Arabidopsis thaliana GN=PDIL1-1 PE=1 SV=1	0.306	0.0116464	34.52	0.063
Acid beta-fructofuranosidase 4, vacuolar OS=Arabidopsis thaliana GN=BFRUCT4 PE=1 SV=2	-0.323	0.0115876	34.35	0.063
F14O23.11 protein OS=Arabidopsis thaliana GN=F14O23.11 PE=2 SV=1	0.586	0.0118743	35.2	0.064
60S acidic ribosomal protein P2-3 OS=Arabidopsis thaliana GN=RPP2C PE=1 SV=1	0.553	0.0118743	35.2	0.064
Phospho-2-dehydro-3-deoxyheptonate aldolase 2, chloroplastic OS=Arabidopsis thaliana GN=DHS2 PE=2 SV=2	0.536	0.0119368	35.38	0.064
reversed Telomere repeat-binding protein 1 OS=Arabidopsis thaliana GN=TRP1 PE=1 SV=2	0.448	0.0121867	36.12	0.064
Tetrapyrrole-binding protein, chloroplastic OS=Arabidopsis thaliana GN=GUN4 PE=1 SV=1	0.441	0.011764	34.87	0.064
Very-long-chain enoyl-CoA reductase OS=Arabidopsis thaliana GN=ECR PE=1 SV=1	0.402	0.0119368	35.38	0.064
Tubulin beta-6 chain OS=Arabidopsis thaliana GN=TUBB6 PE=2 SV=1	0.393	0.0121242	35.94	0.064
HSP20-like chaperone OS=Arabidopsis thaliana GN=At4g02450 PE=1 SV=1	0.318	0.0119368	35.38	0.064
Caffeoyl-CoA O-methyltransferase 1 OS=Arabidopsis thaliana GN=CCOAOMT1 PE=1 SV=1	0.318	0.0122934	36.44	0.064
Myrosinase 1 OS=Arabidopsis thaliana GN=TGG1 PE=1 SV=1	-0.283	0.0119993	35.57	0.064
Peptidyl-prolyl cis-trans isomerase CYP20-3, chloroplastic OS=Arabidopsis thaliana GN=CYP20-3 PE=1 SV=1	-0.305	0.0119368	35.38	0.064
PsbP domain-containing protein 6, chloroplastic OS=Arabidopsis thaliana GN=PPD6 PE=1 SV=1	-0.323	0.0119368	35.38	0.064
Peptidyl-prolyl cis-trans isomerase FKBP16-3, chloroplastic OS=Arabidopsis thaliana GN=FKBP16-3 PE=1 SV=2	-0.334	0.0120617	35.75	0.064
Nitrate reductase [NADH] 2 OS=Arabidopsis thaliana GN=NIA2 PE=1 SV=1	-0.344	0.0118743	35.2	0.064
6-phosphofructo-2-kinase/fructose-2,6-bisphosphatase OS=Arabidopsis thaliana GN=FKFBP PE=1 SV=1	-0.353	0.0119993	35.57	0.064
Uncharacterized protein At4g13200, chloroplastic OS=Arabidopsis thaliana GN=At4g13200 PE=2 SV=2	-0.355	0.0121867	36.12	0.064
Non-specific lipid transfer protein GPI-anchored 1 OS=Arabidopsis thaliana GN=LTPG1 PE=1 SV=1	-0.397	0.0120617	35.75	0.064
Dehydrin ERD10 OS=Arabidopsis thaliana GN=ERD10 PE=1 SV=1	0.531	0.0124992	37.05	0.065
65-kDa microtubule-associated protein 2 OS=Arabidopsis thaliana GN=MAP65-2 PE=1 SV=1	1.021	0.0126658	37.54	0.066
60S ribosomal protein L6-3 OS=Arabidopsis thaliana GN=RPL6C PE=2 SV=1	0.304	0.0125325	37.15	0.066
Serine/threonine protein phosphatase 2A 55 kDa regulatory subunit B alpha isoform OS=Arabidopsis thaliana GN=PP2AB1 PE=1 SV=2	0.627	0.0130658	38.73	0.067
Peroxidase 37 OS=Arabidopsis thaliana GN=PER37 PE=2 SV=1	0.47	0.0129325	38.33	0.067
AT3g24190/MUJ8_17 OS=Arabidopsis thaliana GN=At3g24190 PE=2 SV=1	-0.565	0.0128658	38.13	0.067
Rubisco accumulation factor 1.2, chloroplastic OS=Arabidopsis thaliana GN=RAF1.2 PE=1 SV=1	0.323	0.0130658	38.73	0.068
Ribonuclease TUDOR 1 OS=Arabidopsis thaliana GN=TSN1 PE=1 SV=1	0.315	0.0130658	38.73	0.068
Endoplasmin homolog OS=Arabidopsis thaliana GN=HSP90-7 PE=1 SV=1	0.291	0.0130658	38.73	0.068
Probable ribose-5-phosphate isomerase 3, chloroplastic OS=Arabidopsis thaliana GN=RPI3 PE=1 SV=1	-0.297	0.0131325	38.92	0.068
1-deoxy-D-xylulose-5-phosphate synthase, chloroplastic OS=Arabidopsis thaliana GN=DXS PE=1 SV=2	0.386	0.0135991	40.31	0.069
Coatomer subunit alpha-2 OS=Arabidopsis thaliana GN=At2g21390 PE=2 SV=1	0.337	0.0135705	40.22	0.069
Succinate--CoA ligase [ADP-forming] subunit beta, mitochondrial OS=Arabidopsis thaliana GN=At2g20420 PE=1 SV=1	0.29	0.0133324	39.52	0.069
Oxalate--CoA ligase OS=Arabidopsis thaliana GN=AAE3 PE=1 SV=1	-0.291	0.0135324	40.11	0.069
Sorbitol dehydrogenase OS=Arabidopsis thaliana GN=SDH PE=1 SV=1	-0.307	0.013499	40.01	0.069
Eukaryotic initiation factor 4A-1 OS=Arabidopsis thaliana GN=TIF4A-1 PE=1 SV=1	0.291	0.0136419	40.43	0.07
2-Cys peroxiredoxin BAS1, chloroplastic OS=Arabidopsis thaliana GN=BAS1 PE=1 SV=2	-0.312	0.0138562	41.07	0.07
Calcineurin-like metallo-phosphoesterase superfamily protein OS=Arabidopsis thaliana GN=At5g58200 PE=4 SV=1	1.067	0.0140704	41.7	0.071
3-isopropylmalate dehydrogenase 2, chloroplastic OS=Arabidopsis thaliana GN=IMDH2 PE=1 SV=1	0.755	0.0140704	41.7	0.071
BTB/POZ domain-containing protein NPY2 OS=Arabidopsis thaliana GN=NPY2 PE=2 SV=1	0.721	0.013999	41.49	0.071
reversed Beta-D-xylosidase 4 OS=Arabidopsis thaliana GN=BXL4 PE=1 SV=1	0.653	0.0139276	41.28	0.071
Peptidyl-prolyl cis-trans isomerase CYP19-1 OS=Arabidopsis thaliana GN=CYP19-1 PE=1 SV=1	0.58	0.0138562	41.07	0.071
Methionine aminopeptidase 1D, chloroplastic/mitochondrial OS=Arabidopsis thaliana GN=MAP1D PE=1 SV=1	0.47	0.0141418	41.92	0.071
At5g54760 OS=Arabidopsis thaliana GN=At5g54760 PE=1 SV=1	0.43	0.013999	41.49	0.071
Magnesium-chelatase subunit ChlI-1, chloroplastic OS=Arabidopsis thaliana GN=CHLI1 PE=1 SV=1	0.309	0.013999	41.49	0.071
Isoform 3 of Probable plastid-lipid-associated protein 13, chloroplastic OS=Arabidopsis thaliana GN=PAP13	-0.291	0.0141418	41.92	0.071
2-Cys peroxiredoxin BAS1, chloroplastic OS=Arabidopsis thaliana GN=BAS1 PE=1 SV=2	-0.308	0.0142847	42.34	0.071
AT5g37360/MNJ8_150 OS=Arabidopsis thaliana GN=At5g37360 PE=2 SV=1	-0.372	0.0140704	41.7	0.071
Pentatricopeptide repeat-containing protein At4g35850, mitochondrial OS=Arabidopsis thaliana GN=At4g35850 PE=1 SV=1	0.56	0.014499	42.97	0.072
Cytosolic sulfotransferase 16 OS=Arabidopsis thaliana GN=SOT16 PE=1 SV=1	0.411	0.0146912	43.54	0.072
60S acidic ribosomal protein P1-3 OS=Arabidopsis thaliana GN=RPP1C PE=1 SV=2	0.39	0.014499	42.97	0.072
ADP,ATP carrier protein 1, mitochondrial OS=Arabidopsis thaliana GN=AAC1 PE=1 SV=2	0.29	0.0145373	43.09	0.072
GDSL esterase/lipase APG OS=Arabidopsis thaliana GN=APG PE=2 SV=1	-0.336	0.0146143	43.32	0.072
Beta-galactosidase 2 OS=Arabidopsis thaliana GN=BGAL2 PE=2 SV=2	-0.574	0.0146143	43.32	0.072
Dehydrodolichyl diphosphate synthase 2 OS=Arabidopsis thaliana GN=At5g58770 PE=2 SV=2	-0.7	0.0145373	43.09	0.072
Cytochrome c1 2, heme protein, mitochondrial OS=Arabidopsis thaliana GN=CYC12 PE=1 SV=1	0.365	0.0146912	43.54	0.073
Protein TSS OS=Arabidopsis thaliana GN=TSS PE=1 SV=1	0.346	0.0149275	44.25	0.073
40S ribosomal protein S3a-2 OS=Arabidopsis thaliana GN=RPS3AB PE=2 SV=3	0.341	0.014845	44	0.073
DEK domain-containing chromatin associated protein OS=Arabidopsis thaliana GN=At5g63550 PE=1 SV=1	0.785	0.0150758	44.68	0.074
40S ribosomal protein S5-1 OS=Arabidopsis thaliana GN=RPS5A PE=1 SV=1	0.561	0.0151527	44.91	0.074
UDP-glycosyltransferase 78D2 OS=Arabidopsis thaliana GN=UGT78D2 PE=2 SV=1	0.519	0.0149988	44.46	0.074
40S ribosomal protein S3-3 OS=Arabidopsis thaliana GN=RPS3C PE=1 SV=1	0.455	0.0151527	44.91	0.074
S-adenosylmethionine synthase 1 OS=Arabidopsis thaliana GN=SAM1 PE=1 SV=2	0.45	0.0151527	44.91	0.074
40S ribosomal protein S14-2 OS=Arabidopsis thaliana GN=RPS14B PE=1 SV=1	0.428	0.0151527	44.91	0.074
40S ribosomal protein S10-2 OS=Arabidopsis thaliana GN=RPS10B PE=2 SV=1	0.339	0.0150758	44.68	0.074
Asparagine--tRNA ligase, cytoplasmic 1 OS=Arabidopsis thaliana GN=SYNC1 PE=1 SV=1	0.31	0.0152296	45.14	0.074
Blue copper protein OS=Arabidopsis thaliana GN=BCB PE=1 SV=2	-0.547	0.0150758	44.68	0.074
Protein transport protein SEC13 homolog B OS=Arabidopsis thaliana GN=SEC13B PE=1 SV=1	0.482	0.0156911	46.51	0.075
Elongation factor 1-beta 1 OS=Arabidopsis thaliana GN=At5g12110 PE=2 SV=2	0.435	0.0154603	45.82	0.075
40S ribosomal protein S23-2 OS=Arabidopsis thaliana GN=RPS23B PE=2 SV=2	0.332	0.0156654	46.43	0.075
60S ribosomal protein L14-2 OS=Arabidopsis thaliana GN=RPL14B PE=1 SV=1	0.314	0.0156142	46.28	0.075
60S ribosomal protein L21-1 OS=Arabidopsis thaliana GN=RPL21A PE=2 SV=2	0.309	0.0156142	46.28	0.075
Fructose-bisphosphate aldolase 8, cytosolic OS=Arabidopsis thaliana GN=FBA8 PE=1 SV=1	0.286	0.0154603	45.82	0.075
Coatomer subunit gamma OS=Arabidopsis thaliana GN=At4g34450 PE=1 SV=2	0.272	0.0156142	46.28	0.075
Patellin-4 OS=Arabidopsis thaliana GN=PATL4 PE=1 SV=2	-0.454	0.0154603	45.82	0.075
Glucose-6-phosphate 1-dehydrogenase 2, chloroplastic OS=Arabidopsis thaliana GN=At5g13110 PE=1 SV=2	0.897	0.0159153	47.17	0.076
Gamma carbonic anhydrase-like 2, mitochondrial OS=Arabidopsis thaliana GN=GAMMACAL2 PE=1 SV=1	0.345	0.0159987	47.42	0.076
Glutathione S-transferase DHAR3, chloroplastic OS=Arabidopsis thaliana GN=DHAR3 PE=1 SV=1	-0.283	0.0159987	47.42	0.076
MLP-like protein 28 OS=Arabidopsis thaliana GN=MLP28 PE=1 SV=1	0.716	0.0161653	47.91	0.077
Dihydrolipoyllysine-residue succinyltransferase component of 2-oxoglutarate dehydrogenase complex 2, mitochondrial OS=Arabidopsis thaliana GN=At4g26910 PE=1 SV=2	0.457	0.0161653	47.91	0.077
Monofunctional riboflavin biosynthesis protein RIBA 3, chloroplastic OS=Arabidopsis thaliana GN=RIBA3 PE=1 SV=1	-0.67	0.016332	48.41	0.077
Cytosolic sulfotransferase 18 OS=Arabidopsis thaliana GN=SOT18 PE=1 SV=1	0.725	0.0164986	48.9	0.078
Ketol-acid reductoisomerase, chloroplastic OS=Arabidopsis thaliana GN=At3g58610 PE=1 SV=2	0.282	0.0164153	48.65	0.078
Ankyrin repeat domain-containing protein 2B OS=Arabidopsis thaliana GN=AKR2B PE=1 SV=1	0.455	0.0169153	50.14	0.079
40S ribosomal protein S6-1 OS=Arabidopsis thaliana GN=RPS6A PE=1 SV=2	0.375	0.0167486	49.64	0.079
Stress-induced protein KIN2 OS=Arabidopsis thaliana GN=KIN2 PE=2 SV=1	0.362	0.0167486	49.64	0.079
Tubulin alpha-2 chain OS=Arabidopsis thaliana GN=TUBA2 PE=2 SV=2	0.311	0.0166653	49.4	0.079
Malate dehydrogenase 1, peroxisomal OS=Arabidopsis thaliana GN=PMDH1 PE=2 SV=1	-0.437	0.0167486	49.64	0.079
Subtilisin-like protease SBT1.8 OS=Arabidopsis thaliana GN=SBT1.8 PE=1 SV=1	0.398	0.0171652	50.88	0.08
UDP-arabinopyranose mutase 1 OS=Arabidopsis thaliana GN=RGP1 PE=1 SV=1	0.36	0.0170894	50.65	0.08
60S ribosomal protein L15-1 OS=Arabidopsis thaliana GN=RPL15A PE=2 SV=1	0.337	0.0170894	50.65	0.08
F20D22.6 protein OS=Arabidopsis thaliana GN=F20D22.6 PE=2 SV=1	0.298	0.0170894	50.65	0.08
V-type proton ATPase subunit a3 OS=Arabidopsis thaliana GN=VHA-a3 PE=1 SV=1	-0.315	0.0170894	50.65	0.08
At5g15320 OS=Arabidopsis thaliana GN=At5g15320 PE=2 SV=1	0.757	0.0173621	51.46	0.081
60S ribosomal protein L34-1 OS=Arabidopsis thaliana GN=RPL34A PE=2 SV=1	0.423	0.0178166	52.81	0.082
Putative uncharacterized protein At1g27020 OS=Arabidopsis thaliana GN=At1g27020 PE=2 SV=1	0.399	0.0177257	52.54	0.082
40S ribosomal protein S12-2 OS=Arabidopsis thaliana GN=RPS12C PE=1 SV=1	0.399	0.0179075	53.08	0.082
Glyceraldehyde-3-phosphate dehydrogenase GAPC1, cytosolic OS=Arabidopsis thaliana GN=GAPC1 PE=1 SV=2	0.371	0.0176348	52.27	0.082
Tryptophan synthase beta chain 1, chloroplastic OS=Arabidopsis thaliana GN=TSB1 PE=2 SV=1	0.323	0.0177257	52.54	0.082
Ribulose bisphosphate carboxylase small chain OS=Arabidopsis thaliana GN=At5g38410 PE=3 SV=1	-0.29	0.0179984	53.35	0.082
Uncharacterized protein OS=Arabidopsis thaliana GN=At2g43945 PE=4 SV=1	-0.372	0.0179075	53.08	0.082
Probable aquaporin PIP1-5 OS=Arabidopsis thaliana GN=PIP1-5 PE=1 SV=2	-0.525	0.0179075	53.08	0.082
Calreticulin-1 OS=Arabidopsis thaliana GN=CRT1 PE=1 SV=1	0.314	0.0182711	54.16	0.083
Translocase of chloroplast 33, chloroplastic OS=Arabidopsis thaliana GN=TOC33 PE=1 SV=1	0.311	0.0180893	53.62	0.083
At1g17100 OS=Arabidopsis thaliana GN=F20D23.21 PE=2 SV=1	-0.344	0.0181802	53.89	0.083
UPF0426 protein At1g28150, chloroplastic OS=Arabidopsis thaliana GN=At1g28150 PE=2 SV=1	-0.472	0.018362	54.42	0.083
Putative uncharacterized protein At2g35810 OS=Arabidopsis thaliana GN=At2g35810 PE=2 SV=1	0.405	0.0185438	54.96	0.084
(+)-neomenthol dehydrogenase OS=Arabidopsis thaliana GN=SDR1 PE=1 SV=1	-0.395	0.018362	54.42	0.084
Pentatricopeptide repeat-containing protein At3g13160, mitochondrial OS=Arabidopsis thaliana GN=At3g13160 PE=1 SV=1	0.623	0.0188165	55.77	0.085
Adenylosuccinate lyase OS=Arabidopsis thaliana GN=At4g18440 PE=1 SV=1	0.299	0.0188981	56.01	0.085
Trans-cinnamate 4-monooxygenase OS=Arabidopsis thaliana GN=CYP73A5 PE=2 SV=1	0.294	0.0187981	55.72	0.085
Alcohol dehydrogenase class-3 OS=Arabidopsis thaliana GN=ADH2 PE=1 SV=2	0.275	0.0188981	56.01	0.085
60S acidic ribosomal protein P1-1 OS=Arabidopsis thaliana GN=RPP1A PE=2 SV=2	0.711	0.0189981	56.31	0.086
Peroxidase 33 OS=Arabidopsis thaliana GN=PER33 PE=1 SV=1	0.442	0.0191981	56.9	0.086
Glutamine synthetase cytosolic isozyme 1-1 OS=Arabidopsis thaliana GN=GLN1-1 PE=1 SV=2	0.35	0.0190981	56.61	0.086
AT2G47470 protein OS=Arabidopsis thaliana GN=UNE5 PE=2 SV=1	0.299	0.019271	57.12	0.086
Glutamate--glyoxylate aminotransferase 1 OS=Arabidopsis thaliana GN=GGAT1 PE=1 SV=1	-0.277	0.0192981	57.2	0.086
Aldose 1-epimerase family protein OS=Arabidopsis thaliana GN=At5g66530 PE=2 SV=1	-0.292	0.0191981	56.9	0.086
At1g63660 OS=Arabidopsis thaliana GN=F24D7.15 PE=2 SV=1	0.362	0.019598	58.09	0.087
Probable nucleoredoxin 1 OS=Arabidopsis thaliana GN=At1g60420 PE=1 SV=1	-0.79	0.0193981	57.5	0.087
Elongation factor 1-delta 1 OS=Arabidopsis thaliana GN=At1g30230 PE=1 SV=2	0.395	0.020398	60.46	0.089
Gamma carbonic anhydrase 3, mitochondrial OS=Arabidopsis thaliana GN=GAMMACA3 PE=1 SV=1	0.388	0.020198	59.87	0.089
Light-harvesting complex-like protein 3 isotype 2, chloroplastic OS=Arabidopsis thaliana GN=LIL3.2 PE=1 SV=1	0.383	0.019998	59.27	0.089
Eukaryotic initiation factor 4A-1 OS=Arabidopsis thaliana GN=TIF4A-1 PE=1 SV=1	0.352	0.019998	59.27	0.089
40S ribosomal protein S30 OS=Arabidopsis thaliana GN=RPS30A PE=3 SV=3	0.346	0.019898	58.98	0.089
60S acidic ribosomal protein P2-1 OS=Arabidopsis thaliana GN=RPP2A PE=2 SV=2	0.315	0.020298	60.16	0.089
Probable 2,3-bisphosphoglycerate-independent phosphoglycerate mutase 2 OS=Arabidopsis thaliana GN=At3g08590 PE=1 SV=1	0.304	0.020198	59.87	0.089
Mitochondrial phosphate carrier protein 3, mitochondrial OS=Arabidopsis thaliana GN=MPT3 PE=1 SV=1	0.265	0.020298	60.16	0.089
UPF0603 protein At1g54780, chloroplastic OS=Arabidopsis thaliana GN=At1g54780 PE=1 SV=1	-0.283	0.020098	59.57	0.089
PGR5-like protein 1B, chloroplastic OS=Arabidopsis thaliana GN=PGRL1B PE=1 SV=1	-0.433	0.020198	59.87	0.089
Beta-galactosidase 2 OS=Arabidopsis thaliana GN=BGAL2 PE=2 SV=2	-0.699	0.020198	59.87	0.089
Protein SUPPRESSOR OF NPR1-1 CONSTITUTIVE 4 OS=Arabidopsis thaliana GN=LRK10L-2.6 PE=1 SV=1	-0.338	0.020498	60.76	0.09
Protein SPIRAL1-like 2 OS=Arabidopsis thaliana GN=SP1L2 PE=2 SV=1	0.477	0.0208866	61.91	0.091
60S ribosomal protein L28-1 OS=Arabidopsis thaliana GN=RPL28A PE=1 SV=1	0.418	0.0207755	61.58	0.091
At1g56580/F25P12_18 OS=Arabidopsis thaliana GN=F25P12.97 PE=2 SV=1	0.381	0.0208866	61.91	0.091
Chlorophyll a-b binding protein CP29.3, chloroplastic OS=Arabidopsis thaliana GN=LHCB4.3 PE=2 SV=1	0.352	0.0208979	61.94	0.091
Lon protease homolog 2, peroxisomal OS=Arabidopsis thaliana GN=LON2 PE=2 SV=1	0.911	0.0212199	62.9	0.092
NAD(P)-linked oxidoreductase superfamily protein OS=Arabidopsis thaliana GN=At1g04420 PE=2 SV=1	-0.279	0.0212199	62.9	0.092
reversed Putative F-box protein At4g10740 OS=Arabidopsis thaliana GN=At4g10740 PE=4 SV=1	-0.361	0.0211088	62.57	0.092
At1g07830/F24B9_7 OS=Arabidopsis thaliana GN=At1g07830 PE=1 SV=1	0.8	0.0215532	63.88	0.093
Expansin-A10 OS=Arabidopsis thaliana GN=EXPA10 PE=2 SV=1	0.74	0.0215532	63.88	0.093
60S ribosomal protein L6-1 OS=Arabidopsis thaliana GN=RPL6A PE=2 SV=1	0.338	0.0214421	63.55	0.093
60S ribosomal protein L10-1 OS=Arabidopsis thaliana GN=RPL10A PE=1 SV=1	0.366	0.0218865	64.87	0.094
Peptidyl-prolyl cis-trans isomerase CYP18-4 OS=Arabidopsis thaliana GN=CYP18-4 PE=1 SV=1	0.29	0.0217754	64.54	0.094
Photosystem I reaction center subunit III, chloroplastic OS=Arabidopsis thaliana GN=PSAF PE=1 SV=1	-0.276	0.0217754	64.54	0.094
Jacalin-related lectin 5 OS=Arabidopsis thaliana GN=JAL5 PE=2 SV=1	-0.345	0.0217754	64.54	0.094
Heat shock protein 90-6, mitochondrial OS=Arabidopsis thaliana GN=HSP90-6 PE=2 SV=1	0.461	0.0222198	65.86	0.095
60S ribosomal protein L30-2 OS=Arabidopsis thaliana GN=RPL30B PE=3 SV=1	0.339	0.0222198	65.86	0.095
ADP,ATP carrier protein 2, chloroplastic OS=Arabidopsis thaliana GN=AATP2 PE=1 SV=2	0.5	0.022553	66.85	0.096
Cytochrome P450 71B7 OS=Arabidopsis thaliana GN=CYP71B7 PE=1 SV=1	0.471	0.0227752	67.51	0.096
DCF OS=Arabidopsis thaliana GN=T8P19.230 PE=2 SV=1	0.313	0.0228863	67.84	0.096
60S ribosomal protein L23 OS=Arabidopsis thaliana GN=RPL23A PE=2 SV=3	0.284	0.0226641	67.18	0.096
ATP synthase subunit d, mitochondrial OS=Arabidopsis thaliana GN=At3g52300 PE=1 SV=3	0.275	0.0226641	67.18	0.096
UTP--glucose-1-phosphate uridylyltransferase 1 OS=Arabidopsis thaliana GN=UGP1 PE=2 SV=1	0.267	0.0227752	67.51	0.096
Beta-hexosaminidase 1 OS=Arabidopsis thaliana GN=HEXO1 PE=1 SV=1	-0.367	0.0226641	67.18	0.096
Ras-related protein RABA5c OS=Arabidopsis thaliana GN=RABA5C PE=1 SV=1	0.459	0.0228863	67.84	0.097
Peptidyl-prolyl cis-trans isomerase FKBP15-1 OS=Arabidopsis thaliana GN=FKBP15-1 PE=2 SV=2	0.407	0.0226641	67.18	0.097
Hexokinase-1 OS=Arabidopsis thaliana GN=HXK1 PE=1 SV=2	0.351	0.0229974	68.16	0.097
Succinate dehydrogenase subunit 5, mitochondrial OS=Arabidopsis thaliana GN=SDH5 PE=1 SV=1	0.312	0.0232196	68.82	0.097
60S ribosomal protein L4-2 OS=Arabidopsis thaliana GN=RPL4D PE=1 SV=2	0.267	0.0226641	67.18	0.097
At1g73110/F3N23_39 OS=Arabidopsis thaliana GN=At1g73110 PE=2 SV=1	-0.327	0.0231085	68.49	0.097
AAA-type ATPase family protein OS=Arabidopsis thaliana GN=At5g16930 PE=2 SV=1	0.701	0.023664	70.14	0.098
Expressed protein OS=Arabidopsis thaliana GN=At2g16460 PE=2 SV=2	0.503	0.023747	70.39	0.098
Protein disulfide isomerase-like 1-2 OS=Arabidopsis thaliana GN=PDIL1-2 PE=2 SV=1	0.325	0.0233307	69.15	0.098
At5g25460 OS=Arabidopsis thaliana GN=At5g25460 PE=2 SV=1	0.283	0.023622	70.02	0.098
Ferredoxin-dependent glutamate synthase 1, chloroplastic/mitochondrial OS=Arabidopsis thaliana GN=GLU1 PE=1 SV=3	0.249	0.0234418	69.48	0.098
NAD(P)H-quinone oxidoreductase subunit U, chloroplastic OS=Arabidopsis thaliana GN=ndhU PE=1 SV=1	-0.351	0.023747	70.39	0.098
Putative uncharacterized protein OS=Arabidopsis thaliana GN=At5g54990 PE=4 SV=1	-0.386	0.023622	70.02	0.098
Prohibitin-6, mitochondrial OS=Arabidopsis thaliana GN=PHB6 PE=1 SV=1	0.407	0.023747	70.39	0.099
ADP,ATP carrier protein 1, mitochondrial OS=Arabidopsis thaliana GN=AAC1 PE=1 SV=2	0.279	0.024122	71.5	0.099
Threonine--tRNA ligase, mitochondrial 1 OS=Arabidopsis thaliana GN=THRRS PE=1 SV=3	0.276	0.023997	71.13	0.099
Magnesium-chelatase subunit ChlD, chloroplastic OS=Arabidopsis thaliana GN=CHLD PE=1 SV=3	0.261	0.023997	71.13	0.099
Aspartate aminotransferase 3, chloroplastic OS=Arabidopsis thaliana GN=ASP3 PE=1 SV=1	-0.285	0.023622	70.02	0.099
Alpha/beta-hydrolase-like protein OS=Arabidopsis thaliana GN=T19D16.3 PE=2 SV=1	-0.505	0.024122	71.5	0.099
D-2-hydroxyglutarate dehydrogenase, mitochondrial OS=Arabidopsis thaliana GN=D2HGDH PE=1 SV=3	-0.544	0.023622	70.02	0.099
Protein-tyrosine phosphatase OS=Arabidopsis thaliana GN=At3g44620 PE=4 SV=1	-0.601	0.023872	70.76	0.099
Ankyrin repeat domain-containing protein 2B OS=Arabidopsis thaliana GN=AKR2B PE=1 SV=1	0.385	0.0244969	72.61	0.1
Peptidyl-prolyl cis-trans isomerase FKBP17-2, chloroplastic OS=Arabidopsis thaliana GN=FKBP17-2 PE=1 SV=1	-0.306	0.024247	71.87	0.1
Delta-1-pyrroline-5-carboxylate synthase A OS=Arabidopsis thaliana GN=P5CSA PE=1 SV=1	-0.34	0.0244969	72.61	0.1
Succinate dehydrogenase subunit 7A, mitochondrial OS=Arabidopsis thaliana GN=SDH7A PE=1 SV=1	0.608	0.0248719	73.72	0.101
Ras-related protein RABA2a OS=Arabidopsis thaliana GN=RABA2A PE=2 SV=1	0.406	0.0247469	73.35	0.101
At1g13930/F16A14.27 OS=Arabidopsis thaliana GN=F7A19.2 PE=1 SV=1	-0.285	0.0247469	73.35	0.101
At5g19860 OS=Arabidopsis thaliana GN=At5g19860 PE=2 SV=1	-0.404	0.0247469	73.35	0.101
AT5G64130 protein OS=Arabidopsis thaliana GN=At5g64130 PE=1 SV=1	0.582	0.0252468	74.83	0.102
60S ribosomal protein L27a-3 OS=Arabidopsis thaliana GN=RPL27AC PE=2 SV=2	0.289	0.0251219	74.46	0.102
Coatomer subunit delta OS=Arabidopsis thaliana GN=At5g05010 PE=1 SV=2	0.289	0.0251219	74.46	0.102
Threonine dehydratase biosynthetic, chloroplastic OS=Arabidopsis thaliana GN=OMR1 PE=1 SV=1	0.703	0.0253718	75.2	0.103
Putative uncharacterized protein OS=Arabidopsis thaliana GN=At2g33090 PE=4 SV=1	0.59	0.0256218	75.94	0.103
Isopentenyl-diphosphate Delta-isomerase II, chloroplastic OS=Arabidopsis thaliana GN=IPP2 PE=1 SV=1	0.419	0.0256218	75.94	0.103
Putative lipid-binding protein At4g00165 OS=Arabidopsis thaliana GN=At4g00165 PE=2 SV=1	-0.363	0.0257468	76.31	0.103
NADH dehydrogenase [ubiquinone] 1 beta subcomplex subunit 7 OS=Arabidopsis thaliana GN=At2g02050 PE=3 SV=1	0.444	0.0257468	76.31	0.104
Nitrilase 1 OS=Arabidopsis thaliana GN=NIT1 PE=1 SV=2	0.428	0.0256218	75.94	0.104
UTP--glucose-1-phosphate uridylyltransferase 2 OS=Arabidopsis thaliana GN=UGP2 PE=1 SV=1	0.284	0.0257468	76.31	0.104
Pyrroline-5-carboxylate reductase OS=Arabidopsis thaliana GN=PROC1 PE=2 SV=1	0.329	0.0262467	77.8	0.105
Heat shock protein 90-5, chloroplastic OS=Arabidopsis thaliana GN=HSP90-5 PE=1 SV=1	0.251	0.0262467	77.8	0.105
Annexin D2 OS=Arabidopsis thaliana GN=ANN2 PE=1 SV=1	0.633	0.0266217	78.91	0.106
60S ribosomal protein L18-3 OS=Arabidopsis thaliana GN=RPL18C PE=2 SV=1	0.392	0.0268716	79.65	0.106
Bifunctional dTDP-4-dehydrorhamnose 3,5-epimerase/dTDP-4-dehydrorhamnose reductase OS=Arabidopsis thaliana GN=NRS/ER PE=1 SV=1	0.299	0.0266217	78.91	0.106
RNA-binding protein CP33, chloroplastic OS=Arabidopsis thaliana GN=CP33 PE=2 SV=1	0.267	0.0267467	79.28	0.106
Peptidyl-prolyl cis-trans isomerase FKBP13, chloroplastic OS=Arabidopsis thaliana GN=FKBP13 PE=1 SV=2	-0.297	0.0267105	79.17	0.106
FAD/NAD(P)-binding oxidoreductase family protein OS=Arabidopsis thaliana GN=F11F8_15 PE=2 SV=1	-0.467	0.0267105	79.17	0.106
Eukaryotic translation initiation factor 3 subunit M OS=Arabidopsis thaliana GN=F14P3.15 PE=1 SV=1	0.274	0.0267105	79.17	0.107
Chloroplast stem-loop binding protein of 41 kDa b, chloroplastic OS=Arabidopsis thaliana GN=CSP41B PE=1 SV=1	-0.252	0.0268716	79.65	0.107
6,7-dimethyl-8-ribityllumazine synthase, chloroplastic OS=Arabidopsis thaliana GN=At2g44050 PE=2 SV=1	-0.347	0.027139	80.44	0.107
NifU-like protein 1, chloroplastic OS=Arabidopsis thaliana GN=NIFU1 PE=1 SV=1	0.582	0.0272818	80.86	0.108
60S ribosomal protein L4-1 OS=Arabidopsis thaliana GN=RPL4A PE=1 SV=1	0.275	0.0274247	81.29	0.108
Alternative NAD(P)H-ubiquinone oxidoreductase C1, chloroplastic/mitochondrial OS=Arabidopsis thaliana GN=NDC1 PE=1 SV=2	-0.284	0.0272818	80.86	0.108
Germin-like protein subfamily 3 member 3 OS=Arabidopsis thaliana GN=GER3 PE=1 SV=1	-0.298	0.0275675	81.71	0.108
Photosystem I reaction center subunit psaK, chloroplastic OS=Arabidopsis thaliana GN=PSAK PE=2 SV=2	-0.341	0.0274247	81.29	0.108
Putative 60S ribosomal protein L30-1 OS=Arabidopsis thaliana GN=RPL30A PE=3 SV=1	0.432	0.027996	82.98	0.109
Proteasome subunit beta type-2-B OS=Arabidopsis thaliana GN=PBD2 PE=1 SV=1	0.417	0.0278532	82.56	0.109
Translocon-associated protein subunit beta OS=Arabidopsis thaliana GN=At5g14030 PE=2 SV=1	0.345	0.027996	82.98	0.109
Fe-S cluster assembly factor HCF101, chloroplastic OS=Arabidopsis thaliana GN=HCF101 PE=1 SV=1	0.326	0.027996	82.98	0.109
Succinate--CoA ligase [ADP-forming] subunit alpha-1, mitochondrial OS=Arabidopsis thaliana GN=At5g08300 PE=1 SV=1	0.292	0.0277103	82.13	0.109
Aminoacylase OS=Arabidopsis thaliana GN=At4g38220 PE=3 SV=1	0.271	0.0278532	82.56	0.109
Adenosylhomocysteinase 1 OS=Arabidopsis thaliana GN=SAHH1 PE=1 SV=1	0.258	0.0278532	82.56	0.109
Peptidyl-prolyl cis-trans isomerase CYP26-2, chloroplastic OS=Arabidopsis thaliana GN=CYP26-2 PE=2 SV=1	-0.288	0.0277465	82.24	0.109
Plant intracellular Ras-group-related LRR protein 4 OS=Arabidopsis thaliana GN=PIRL4 PE=1 SV=1	-0.677	0.0277103	82.13	0.109
At1g07750/F24B9_13 OS=Arabidopsis thaliana GN=F24B9.13 PE=1 SV=1	0.393	0.0284245	84.25	0.11
60S ribosomal protein L10a-2 OS=Arabidopsis thaliana GN=RPL10AB PE=1 SV=1	0.377	0.0282817	83.83	0.11
ATP synthase subunit beta-3, mitochondrial OS=Arabidopsis thaliana GN=At5g08680 PE=2 SV=1	0.25	0.0285673	84.67	0.11
Aldo-keto reductase family 4 member C10 OS=Arabidopsis thaliana GN=AKR4C10 PE=1 SV=1	-0.445	0.0285673	84.67	0.11
Hevein-like preproprotein OS=Arabidopsis thaliana GN=HEL PE=1 SV=1	0.341	0.028853	85.52	0.111
T-complex protein 1 subunit gamma OS=Arabidopsis thaliana GN=CCT3 PE=1 SV=1	0.266	0.028853	85.52	0.111
Protease Do-like 1, chloroplastic OS=Arabidopsis thaliana GN=DEGP1 PE=1 SV=2	-0.281	0.0289959	85.94	0.111
AT4g21580/F18E5_200 OS=Arabidopsis thaliana GN=F18E5.200 PE=2 SV=1	-0.29	0.028853	85.52	0.111
Probable acyl-activating enzyme 5, peroxisomal OS=Arabidopsis thaliana GN=AAE5 PE=2 SV=1	-0.528	0.0285673	84.67	0.111
Vegetative storage protein 1 OS=Arabidopsis thaliana GN=VSP1 PE=1 SV=2	0.451	0.0292815	86.79	0.112
40S ribosomal protein S15-4 OS=Arabidopsis thaliana GN=RPS15D PE=2 SV=1	0.396	0.0292815	86.79	0.112
Coatomer subunit beta'-3 OS=Arabidopsis thaliana GN=At3g15980 PE=2 SV=1	0.296	0.0291387	86.37	0.112
40S ribosomal protein S3a-1 OS=Arabidopsis thaliana GN=RPS3AA PE=1 SV=3	0.277	0.0294244	87.21	0.112
Mitochondrial outer membrane protein porin 2 OS=Arabidopsis thaliana GN=VDAC2 PE=1 SV=1	0.269	0.0292815	86.79	0.112
Photosystem I reaction center subunit XI, chloroplastic OS=Arabidopsis thaliana GN=PSAL PE=1 SV=2	-0.276	0.0291387	86.37	0.112
reversed Myb/SANT-like DNA-binding domain protein OS=Arabidopsis thaliana GN=F11B9.21 PE=4 SV=1	-0.42	0.0292815	86.79	0.112
DJ-1 protein homolog E OS=Arabidopsis thaliana GN=DJ1E PE=1 SV=1	0.445	0.0299957	88.91	0.113
2-Cys peroxiredoxin BAS1-like, chloroplastic OS=Arabidopsis thaliana GN=At5g06290 PE=2 SV=3	-0.287	0.0298529	88.48	0.113
Remorin OS=Arabidopsis thaliana GN=DBP PE=1 SV=1	-0.345	0.0298529	88.48	0.113
Leucine-rich repeat extensin-like protein 4 OS=Arabidopsis thaliana GN=LRX4 PE=1 SV=1	-0.369	0.0299957	88.91	0.113
Protein SPIRAL1 OS=Arabidopsis thaliana GN=SPR1 PE=2 SV=1	0.473	0.0299957	88.91	0.114
Signal recognition particle 43 kDa protein, chloroplastic OS=Arabidopsis thaliana GN=CAO PE=1 SV=2	0.296	0.0299957	88.91	0.114
Aldo-keto reductase family 4 member C8 OS=Arabidopsis thaliana GN=AKR4C8 PE=1 SV=2	-0.305	0.0301386	89.33	0.114
60S ribosomal protein L36-3 OS=Arabidopsis thaliana GN=RPL36C PE=3 SV=1	0.405	0.0307099	91.02	0.115
Probable mediator of RNA polymerase II transcription subunit 37e OS=Arabidopsis thaliana GN=MED37E PE=1 SV=3	0.279	0.0305671	90.6	0.115
F17A17.37 protein OS=Arabidopsis thaliana GN=F17A17.37 PE=2 SV=1	0.276	0.0304242	90.18	0.115
Plastocyanin minor isoform, chloroplastic OS=Arabidopsis thaliana GN=PETE PE=1 SV=2	-0.429	0.0305671	90.6	0.115
Probable steroid-binding protein 3 OS=Arabidopsis thaliana GN=MP3 PE=1 SV=1	0.318	0.0309956	91.87	0.116
Photosystem I reaction center subunit IV B, chloroplastic OS=Arabidopsis thaliana GN=PSAE2 PE=2 SV=1	-0.301	0.0308527	91.45	0.116
60S ribosomal protein L6-3 OS=Arabidopsis thaliana GN=RPL6C PE=2 SV=1	0.278	0.0313281	92.86	0.117
Protein NRT1/ PTR FAMILY 4.6 OS=Arabidopsis thaliana GN=NPF4.6 PE=1 SV=1	-0.398	0.0314948	93.35	0.117
E3 ubiquitin-protein ligase RING1-like OS=Arabidopsis thaliana GN=At3g19950 PE=1 SV=1	0.719	0.031828	94.34	0.118
Putative uncharacterized protein OS=Arabidopsis thaliana GN=At1g25260 PE=1 SV=1	0.648	0.0316614	93.84	0.118
Expressed protein OS=Arabidopsis thaliana GN=At2g03510 PE=2 SV=2	0.329	0.0319947	94.83	0.118
Lectin-like protein LEC OS=Arabidopsis thaliana GN=LEC PE=1 SV=1	0.306	0.0316614	93.84	0.118
4-alpha-glucanotransferase DPE2 OS=Arabidopsis thaliana GN=DPE2 PE=1 SV=1	0.262	0.0316614	93.84	0.118
Putative hydrolase OS=Arabidopsis thaliana GN=At1g52510 PE=2 SV=1	-0.259	0.0317098	93.99	0.118
Putative quinone-oxidoreductase homolog, chloroplastic OS=Arabidopsis thaliana GN=At4g13010 PE=1 SV=1	-0.281	0.031828	94.34	0.118
Probable inactive receptor kinase At3g02880 OS=Arabidopsis thaliana GN=At3g02880 PE=1 SV=1	-0.345	0.0314948	93.35	0.118
Gamma carbonic anhydrase 3, mitochondrial OS=Arabidopsis thaliana GN=GAMMACA3 PE=1 SV=1	0.408	0.0321613	95.33	0.119
Eukaryotic translation initiation factor 3 subunit D OS=Arabidopsis thaliana GN=TIF3D1 PE=1 SV=1	0.369	0.0321613	95.33	0.119
Mediator of RNA polymerase II transcription subunit 37a OS=Arabidopsis thaliana GN=MED37A PE=1 SV=1	0.364	0.0326612	96.81	0.12
Glutathione S-transferase U16 OS=Arabidopsis thaliana GN=GSTU16 PE=2 SV=1	-0.373	0.0324946	96.31	0.12
Putative uncharacterized protein OS=Arabidopsis thaliana GN=At3g18760 PE=2 SV=1	-0.586	0.0326612	96.81	0.12
Aquaporin PIP1-3 OS=Arabidopsis thaliana GN=PIP1-3 PE=1 SV=1	-0.586	0.0328279	97.3	0.12
Developmentally-regulated G-protein 3 OS=Arabidopsis thaliana GN=DRG3 PE=1 SV=1	0.357	0.0329945	97.8	0.121
Ferredoxin-dependent glutamate synthase 2, chloroplastic OS=Arabidopsis thaliana GN=GLU2 PE=1 SV=2	0.322	0.0329945	97.8	0.121
LL-diaminopimelate aminotransferase, chloroplastic OS=Arabidopsis thaliana GN=DAP PE=1 SV=1	0.25	0.0329945	97.8	0.121
Aquaporin PIP2-3 OS=Arabidopsis thaliana GN=PIP2-3 PE=1 SV=1	-0.426	0.0331611	98.29	0.121
60S ribosomal protein L37-1 OS=Arabidopsis thaliana GN=RPL37A PE=3 SV=1	0.648	0.0333278	98.78	0.122
Calnexin homolog 1 OS=Arabidopsis thaliana GN=CNX1 PE=1 SV=1	0.346	0.0334944	99.28	0.122
Phosphoserine aminotransferase 1, chloroplastic OS=Arabidopsis thaliana GN=PSAT1 PE=1 SV=1	0.267	0.0336611	99.77	0.122
Putative chloroplast RNA binding protein OS=Arabidopsis thaliana GN=At2g35410 PE=1 SV=1	-0.272	0.0336611	99.77	0.122
Photosystem II reaction center PSB28 protein, chloroplastic OS=Arabidopsis thaliana GN=PSB28 PE=2 SV=1	-0.32	0.0334944	99.28	0.122
DNA damage-binding protein 1b OS=Arabidopsis thaliana GN=DDB1B PE=2 SV=2	0.908	0.0339943	100.76	0.123
Stearoyl-[acyl-carrier-protein] 9-desaturase 7, chloroplastic OS=Arabidopsis thaliana GN=FAB2 PE=1 SV=1	0.357	0.0339943	100.76	0.123
60S ribosomal protein L13a-1 OS=Arabidopsis thaliana GN=RPL13AA PE=2 SV=1	0.351	0.0338277	100.27	0.123
NAD(P)H-quinone oxidoreductase subunit J, chloroplastic OS=Arabidopsis thaliana GN=ndhJ PE=3 SV=1	-0.301	0.034161	101.25	0.123
At5g62720 OS=Arabidopsis thaliana GN=At5g62720 PE=2 SV=1	-0.425	0.034161	101.25	0.123
Homoserine dehydrogenase OS=Arabidopsis thaliana GN=At5g21060 PE=3 SV=1	0.781	0.0346609	102.73	0.124
At1g79720 OS=Arabidopsis thaliana GN=At1g79720 PE=2 SV=1	0.429	0.0344943	102.24	0.124
Ras-related protein RABA2a OS=Arabidopsis thaliana GN=RABA2A PE=2 SV=1	0.404	0.0344943	102.24	0.124
Putative uncharacterized protein At5g27560 OS=Arabidopsis thaliana GN=At5g27560 PE=2 SV=1	0.383	0.0346609	102.73	0.124
Chloroplast stem-loop binding protein of 41 kDa a, chloroplastic OS=Arabidopsis thaliana GN=CSP41A PE=1 SV=1	-0.243	0.0344943	102.24	0.124
Phosphomethylpyrimidine synthase, chloroplastic OS=Arabidopsis thaliana GN=THIC PE=1 SV=1	0.476	0.0351608	104.22	0.125
Proton pump-interactor 1 OS=Arabidopsis thaliana GN=PPI1 PE=1 SV=2	0.44	0.0349942	103.72	0.125
Probable cytosolic oligopeptidase A OS=Arabidopsis thaliana GN=CYOP PE=1 SV=1	0.36	0.0349942	103.72	0.125
60S ribosomal protein L14-1 OS=Arabidopsis thaliana GN=RPL14A PE=2 SV=1	0.276	0.0348275	103.23	0.125
Gamma-aminobutyrate transaminase POP2, mitochondrial OS=Arabidopsis thaliana GN=POP2 PE=1 SV=1	-0.255	0.0353274	104.71	0.125
Two pore calcium channel protein 1 OS=Arabidopsis thaliana GN=TPC1 PE=1 SV=1	-0.322	0.0349942	103.72	0.125
Uncharacterized GPI-anchored protein At5g19230 OS=Arabidopsis thaliana GN=At5g19230 PE=1 SV=1	-0.701	0.0351608	104.22	0.125
Dolichyl-diphosphooligosaccharide--protein glycosyltransferase subunit 1B OS=Arabidopsis thaliana GN=OST1B PE=1 SV=1	0.36	0.0353274	104.71	0.126
Aldolase-type TIM barrel family protein OS=Arabidopsis thaliana GN=T22N19_70 PE=2 SV=1	0.259	0.0356607	105.7	0.126
1-aminocyclopropane-1-carboxylate oxidase 3 OS=Arabidopsis thaliana GN=At1g12010 PE=2 SV=1	0.39	0.035994	106.69	0.127
EF-Hand containing protein-like OS=Arabidopsis thaliana GN=At4g38810 PE=2 SV=1	-0.712	0.035994	106.69	0.127
Cell wall-plasma membrane linker protein OS=Arabidopsis thaliana GN=CWLP PE=4 SV=1	-0.724	0.0358274	106.19	0.127
Probable mediator of RNA polymerase II transcription subunit 37c OS=Arabidopsis thaliana GN=MED37C PE=1 SV=1	-0.256	0.0363273	107.67	0.128
Sucrase/ferredoxin-like family protein OS=Arabidopsis thaliana GN=At3g27570 PE=1 SV=1	0.326	0.0364939	108.17	0.129
60S acidic ribosomal protein P3-2 OS=Arabidopsis thaliana GN=RPP3B PE=2 SV=1	0.303	0.0368272	109.16	0.129
Non-symbiotic hemoglobin 2 OS=Arabidopsis thaliana GN=AHB2 PE=1 SV=1	0.292	0.0366606	108.66	0.129
LIM domain-containing protein WLIM1 OS=Arabidopsis thaliana GN=WLIM1 PE=1 SV=1	0.46	0.0369926	109.65	0.13
Carboxylate clamp-tetratricopeptide repeat protein OS=Arabidopsis thaliana GN=At1g62390 PE=1 SV=1	0.299	0.0371605	110.14	0.13
RGG repeats nuclear RNA binding protein B OS=Arabidopsis thaliana GN=RGGB PE=1 SV=1	0.298	0.0369938	109.65	0.13
Threonine synthase 2, chloroplastic OS=Arabidopsis thaliana GN=TS2 PE=1 SV=1	0.536	0.0377924	112.02	0.131
Jacalin-related lectin 23 OS=Arabidopsis thaliana GN=JAL23 PE=1 SV=1	0.5	0.0375925	111.42	0.131
Ras-related protein RABA4c OS=Arabidopsis thaliana GN=RABA4C PE=2 SV=1	0.446	0.0376604	111.63	0.131
Expressed protein OS=Arabidopsis thaliana GN=At2g14835 PE=1 SV=1	0.431	0.0373925	110.83	0.131
Eukaryotic translation initiation factor 3 subunit K OS=Arabidopsis thaliana GN=TIF3K1 PE=2 SV=1	0.28	0.0376604	111.63	0.131
60S ribosomal protein L26-1 OS=Arabidopsis thaliana GN=RPL26A PE=2 SV=2	0.254	0.0379924	112.61	0.131
ATP-dependent zinc metalloprotease FTSH 1, chloroplastic OS=Arabidopsis thaliana GN=FTSH1 PE=1 SV=2	-0.288	0.0373271	110.64	0.131
Long-chain-fatty-acid--[acyl-carrier-protein] ligase AEE15, chloroplastic OS=Arabidopsis thaliana GN=AAE15 PE=1 SV=1	-0.29	0.0379924	112.61	0.131
Tocopherol cyclase, chloroplastic OS=Arabidopsis thaliana GN=VTE1 PE=2 SV=1	-0.336	0.0377924	112.02	0.131
Probable 2-carboxy-D-arabinitol-1-phosphatase OS=Arabidopsis thaliana GN=At5g22620 PE=1 SV=1	-0.34	0.0377924	112.02	0.131
WD-40 repeat-containing protein MSI4 OS=Arabidopsis thaliana GN=MSI4 PE=1 SV=3	-0.529	0.0377924	112.02	0.131
Calreticulin-3 OS=Arabidopsis thaliana GN=CRT3 PE=1 SV=2	0.606	0.0383923	113.79	0.132
Glutaredoxin-C4 OS=Arabidopsis thaliana GN=GRXC4 PE=2 SV=2	0.489	0.0383923	113.79	0.132
ATP-citrate synthase beta chain protein 1 OS=Arabidopsis thaliana GN=ACLB-1 PE=2 SV=1	0.39	0.0383923	113.79	0.132
29 kDa ribonucleoprotein, chloroplastic OS=Arabidopsis thaliana GN=CP29A PE=2 SV=2	0.293	0.0385923	114.39	0.132
Aldehyde dehydrogenase family 2 member C4 OS=Arabidopsis thaliana GN=ALDH2C4 PE=1 SV=2	0.265	0.0383923	113.79	0.132
Chaperone protein ClpC1, chloroplastic OS=Arabidopsis thaliana GN=CLPC1 PE=1 SV=1	0.233	0.0381924	113.2	0.132
GDP-mannose 3,5-epimerase OS=Arabidopsis thaliana GN=At5g28840 PE=1 SV=1	-0.24	0.0381924	113.2	0.132
ATP-dependent zinc metalloprotease FTSH 2, chloroplastic OS=Arabidopsis thaliana GN=FTSH2 PE=1 SV=1	-0.344	0.0379924	112.61	0.132
Probable methyltransferase PMT24 OS=Arabidopsis thaliana GN=At1g29470 PE=2 SV=1	0.705	0.0387922	114.98	0.133
Protein Iojap, chloroplastic OS=Arabidopsis thaliana GN=IJ PE=2 SV=1	0.43	0.0391922	116.17	0.133
Peptide methionine sulfoxide reductase A2 OS=Arabidopsis thaliana GN=MRSA2 PE=1 SV=1	0.332	0.0389922	115.57	0.133
Importin subunit alpha-2 OS=Arabidopsis thaliana GN=IMPA2 PE=1 SV=1	0.279	0.0389922	115.57	0.133
Superoxide dismutase [Mn] 1, mitochondrial OS=Arabidopsis thaliana GN=MSD1 PE=1 SV=2	0.259	0.0389922	115.57	0.133
Thylakoid lumenal 16.5 kDa protein, chloroplastic OS=Arabidopsis thaliana GN=At4g02530 PE=1 SV=3	-0.249	0.0387922	114.98	0.133
4-hydroxyphenylpyruvate dioxygenase OS=Arabidopsis thaliana GN=HPD PE=1 SV=2	-0.335	0.0389922	115.57	0.133
Protein EARLY RESPONSIVE TO DEHYDRATION 15 OS=Arabidopsis thaliana GN=ERD15 PE=1 SV=1	0.403	0.0393921	116.76	0.134
Cytochrome c1 2, heme protein, mitochondrial OS=Arabidopsis thaliana GN=CYC12 PE=1 SV=1	0.385	0.039792	117.94	0.134
60S ribosomal protein L27-3 OS=Arabidopsis thaliana GN=RPL27C PE=2 SV=2	0.348	0.039792	117.94	0.134
Basic transcription factor 3 OS=Arabidopsis thaliana GN=BTF3 PE=1 SV=1	0.27	0.0393921	116.76	0.134
Isoform 2 of Cysteine proteinase inhibitor 6 OS=Arabidopsis thaliana GN=CYS6	0.262	0.0395921	117.35	0.134
Photosystem I reaction center subunit II-1, chloroplastic OS=Arabidopsis thaliana GN=psaD1 PE=1 SV=1	-0.234	0.0395921	117.35	0.134
V-type proton ATPase subunit G1 OS=Arabidopsis thaliana GN=VHA-G1 PE=1 SV=1	-0.259	0.039792	117.94	0.134
GroES-like protein OS=Arabidopsis thaliana GN=At1g23100 PE=2 SV=1	0.44	0.0403919	119.72	0.135
40S ribosomal protein S28-1 OS=Arabidopsis thaliana GN=RPS28A PE=3 SV=1	0.377	0.040192	119.13	0.135
Transport protein particle (TRAPP) component OS=Arabidopsis thaliana GN=At5g54750 PE=4 SV=1	0.293	0.040192	119.13	0.135
60S ribosomal protein L24-2 OS=Arabidopsis thaliana GN=RPL24B PE=1 SV=2	0.26	0.039992	118.54	0.135
Probable inactive nicotinamidase At3g16190 OS=Arabidopsis thaliana GN=At3g16190 PE=2 SV=1	-0.431	0.039992	118.54	0.135
Photosystem II core complex proteins psbY, chloroplastic OS=Arabidopsis thaliana GN=PSBY PE=2 SV=1	-0.441	0.0403919	119.72	0.135
Di-glucose binding protein with leucine-rich repeat domain OS=Arabidopsis thaliana GN=At1g25570 PE=4 SV=1	-0.7	0.040192	119.13	0.135
60S ribosomal protein L10a-2 OS=Arabidopsis thaliana GN=RPL10AB PE=1 SV=1	0.32	0.0405919	120.31	0.136
Protein ECERIFERUM 1 OS=Arabidopsis thaliana GN=CER2 PE=1 SV=1	0.542	0.0411918	122.09	0.137
Ubiquitin-40S ribosomal protein S27a-2 OS=Arabidopsis thaliana GN=RPS27AB PE=2 SV=2	0.334	0.0411918	122.09	0.137
60S ribosomal protein L36-3 OS=Arabidopsis thaliana GN=RPL36C PE=3 SV=1	0.292	0.0411918	122.09	0.137
40S ribosomal protein S5-2 OS=Arabidopsis thaliana GN=RPS5B PE=1 SV=2	0.286	0.0411918	122.09	0.137
Translationally-controlled tumor protein 1 OS=Arabidopsis thaliana GN=TCTP1 PE=1 SV=2	0.239	0.0409918	121.5	0.137
Lecithin-cholesterol acyltransferase-like 1 OS=Arabidopsis thaliana GN=LCAT1 PE=2 SV=1	-0.379	0.0409918	121.5	0.137
AT4g24800/F6I7_10 OS=Arabidopsis thaliana GN=At4g24800 PE=1 SV=1	-0.396	0.0413917	122.69	0.137
AAA-type ATPase family protein OS=Arabidopsis thaliana GN=At4g02480 PE=2 SV=1	-0.41	0.0411918	122.09	0.137
At5g11340 OS=Arabidopsis thaliana GN=F2I11_230 PE=2 SV=1	0.605	0.0415917	123.28	0.138
UDP-glycosyltransferase 89C1 OS=Arabidopsis thaliana GN=UGT89C1 PE=2 SV=1	0.517	0.0417916	123.87	0.138
60S acidic ribosomal protein P1-2 OS=Arabidopsis thaliana GN=RPP1B PE=1 SV=2	0.43	0.0417916	123.87	0.138
F9L1.21 protein OS=Arabidopsis thaliana GN=F9L1.21 PE=2 SV=1	0.31	0.0417916	123.87	0.138
NADH dehydrogenase [ubiquinone] 1 alpha subcomplex subunit 6 OS=Arabidopsis thaliana GN=At3g12260 PE=2 SV=1	0.274	0.0417916	123.87	0.138
60S ribosomal protein L27-3 OS=Arabidopsis thaliana GN=RPL27C PE=2 SV=2	0.286	0.0425915	126.24	0.139
60S ribosomal protein L7a-1 OS=Arabidopsis thaliana GN=RPL7AA PE=2 SV=2	0.248	0.0421916	125.06	0.139
(3R)-hydroxymyristoyl-[acyl carrier protein] dehydratase-like protein OS=Arabidopsis thaliana GN=T31P16_150 PE=2 SV=1	-0.404	0.0423915	125.65	0.139
Elongation factor 1-delta 2 OS=Arabidopsis thaliana GN=At2g18110 PE=1 SV=1	0.554	0.0425915	126.24	0.14
Cystathionine beta-lyase, chloroplastic OS=Arabidopsis thaliana GN=At3g57050 PE=1 SV=1	0.295	0.0429914	127.43	0.14
Polyadenylate-binding protein RBP45B OS=Arabidopsis thaliana GN=RBP45B PE=1 SV=1	0.276	0.0427914	126.83	0.14
Nascent polypeptide-associated complex subunit alpha-like protein 1 OS=Arabidopsis thaliana GN=At3g12390 PE=1 SV=1	0.27	0.0427914	126.83	0.14
Protein ABCI7, chloroplastic OS=Arabidopsis thaliana GN=ABCI7 PE=1 SV=1	0.27	0.0429914	127.43	0.14
Ribonuclease TUDOR 2 OS=Arabidopsis thaliana GN=TSN2 PE=1 SV=1	0.255	0.0427914	126.83	0.14
40S ribosomal protein S5-2 OS=Arabidopsis thaliana GN=RPS5B PE=1 SV=2	0.251	0.0427914	126.83	0.14
GTP-binding nuclear protein Ran-1 OS=Arabidopsis thaliana GN=RAN1 PE=1 SV=1	0.247	0.0429914	127.43	0.14
Kunitz trypsin inhibitor 1 OS=Arabidopsis thaliana GN=KTI1 PE=2 SV=1	-0.302	0.0425915	126.24	0.14
1-phosphatidylinositol phosphodiesterase-related protein OS=Arabidopsis thaliana GN=F20M13.250 PE=2 SV=1	-0.819	0.0431914	128.02	0.14
At4g21445 OS=Arabidopsis thaliana GN=PRIP PE=2 SV=1	-0.29	0.0437912	129.8	0.142
Protein TOPLESS OS=Arabidopsis thaliana GN=TPL PE=1 SV=1	-0.298	0.0439912	130.39	0.142
Heat shock protein 90-6, mitochondrial OS=Arabidopsis thaliana GN=HSP90-6 PE=2 SV=1	0.619	0.0443911	131.58	0.143
Alpha carbonic anhydrase 1, chloroplastic OS=Arabidopsis thaliana GN=ACA1 PE=1 SV=2	0.449	0.0443911	131.58	0.143
40S ribosomal protein S3-2 OS=Arabidopsis thaliana GN=RPS3B PE=1 SV=1	0.322	0.0441912	130.98	0.143
Bifunctional enolase 2/transcriptional activator OS=Arabidopsis thaliana GN=ENO2 PE=1 SV=1	0.232	0.0439912	130.39	0.143
Cysteine synthase, mitochondrial OS=Arabidopsis thaliana GN=OASC PE=1 SV=3	0.282	0.044791	132.76	0.144
Light-harvesting complex-like protein OHP2, chloroplastic OS=Arabidopsis thaliana GN=OHP2 PE=2 SV=1	-0.296	0.044791	132.76	0.144
Phosphoenolpyruvate carboxylase family protein OS=Arabidopsis thaliana GN=T12H20.10 PE=1 SV=1	-0.321	0.0445911	132.17	0.144
Subtilisin-like protease SBT1.6 OS=Arabidopsis thaliana GN=SBT1.6 PE=2 SV=1	0.582	0.0453909	134.54	0.145
40S ribosomal protein S13-1 OS=Arabidopsis thaliana GN=RPS13A PE=2 SV=1	0.246	0.045191	133.95	0.145
Selenium-binding protein 2 OS=Arabidopsis thaliana GN=SBP2 PE=1 SV=1	0.258	0.0457908	135.72	0.146
Ubiquitin-activating enzyme E1 1 OS=Arabidopsis thaliana GN=UBA1 PE=1 SV=1	0.25	0.0455909	135.13	0.146
Carotenoid 9,10(9',10')-cleavage dioxygenase 1 OS=Arabidopsis thaliana GN=CCD1 PE=1 SV=2	-0.261	0.0457386	135.57	0.146
5-formyltetrahydrofolate cyclo-ligase-like protein COG0212 OS=Arabidopsis thaliana GN=COG0212 PE=2 SV=1	-0.488	0.0453909	134.54	0.146
UDP-glycosyltransferase 84A3 OS=Arabidopsis thaliana GN=UGT84A3 PE=1 SV=1	-0.53	0.0457386	135.57	0.146
40S ribosomal protein S26-2 OS=Arabidopsis thaliana GN=RPS26B PE=2 SV=2	0.291	0.0467383	138.53	0.147
Serine hydroxymethyltransferase 4 OS=Arabidopsis thaliana GN=SHM4 PE=1 SV=1	0.23	0.0462384	137.05	0.147
Allene oxide synthase, chloroplastic OS=Arabidopsis thaliana GN=CYP74A PE=1 SV=3	-0.229	0.0461908	136.91	0.147
Monothiol glutaredoxin-S15, mitochondrial OS=Arabidopsis thaliana GN=GRXS15 PE=1 SV=2	0.434	0.0464884	137.79	0.148
RNA-binding (RRM/RBD/RNP motifs) family protein OS=Arabidopsis thaliana GN=At5g40490 PE=2 SV=1	0.424	0.0467383	138.53	0.148
Phenylalanine ammonia-lyase 3 OS=Arabidopsis thaliana GN=PAL3 PE=1 SV=3	0.415	0.0469883	139.27	0.148
Double-stranded DNA-binding-like protein OS=Arabidopsis thaliana GN=At1g29850 PE=1 SV=1	0.403	0.0472382	140.01	0.148
Probable NADH dehydrogenase [ubiquinone] 1 alpha subcomplex subunit 12 OS=Arabidopsis thaliana GN=At3g03100 PE=1 SV=1	0.384	0.0467383	138.53	0.148
AT1G36310 protein OS=Arabidopsis thaliana GN=At1g36310 PE=1 SV=1	0.362	0.0465907	138.09	0.148
Heat shock protein 90-6, mitochondrial OS=Arabidopsis thaliana GN=HSP90-6 PE=2 SV=1	0.295	0.0472382	140.01	0.148
T-complex protein 1 subunit delta OS=Arabidopsis thaliana GN=CCT4 PE=1 SV=1	0.257	0.0464884	137.79	0.148
Nucleoside diphosphate kinase II, chloroplastic OS=Arabidopsis thaliana GN=NDPK2 PE=1 SV=2	-0.252	0.0465907	138.09	0.148
Protein CURVATURE THYLAKOID 1C, chloroplastic OS=Arabidopsis thaliana GN=CURT1C PE=1 SV=1	-0.335	0.0464884	137.79	0.148
Cytochrome P450 71B11 OS=Arabidopsis thaliana GN=CYP71B11 PE=2 SV=1	-0.432	0.0467383	138.53	0.148
Serine hydroxymethyltransferase 2, mitochondrial OS=Arabidopsis thaliana GN=SHM2 PE=1 SV=2	0.395	0.0474881	140.75	0.149
Guanosine nucleotide diphosphate dissociation inhibitor 2 OS=Arabidopsis thaliana GN=GDI2 PE=2 SV=1	0.263	0.0477904	141.65	0.149
Peptidyl-prolyl cis-trans isomerase CYP19-1 OS=Arabidopsis thaliana GN=CYP19-1 PE=1 SV=1	0.261	0.0472382	140.01	0.149
Pyruvate dehydrogenase E1 component subunit alpha-3, chloroplastic OS=Arabidopsis thaliana GN=PDH-E1 ALPHA PE=2 SV=1	0.26	0.0474881	140.75	0.149
Photosystem I reaction center subunit IV B, chloroplastic OS=Arabidopsis thaliana GN=PSAE2 PE=2 SV=1	-0.276	0.0474881	140.75	0.149
NDR1/HIN1-like protein 3 OS=Arabidopsis thaliana GN=NHL3 PE=1 SV=1	-0.307	0.0477381	141.5	0.149
UDP-N-acetylglucosamine diphosphorylase 1 OS=Arabidopsis thaliana GN=GLCNAC1PUT1 PE=1 SV=1	0.65	0.047988	142.24	0.15
Ras-related protein RABA2d OS=Arabidopsis thaliana GN=RABA2D PE=2 SV=1	0.626	0.0484879	143.72	0.15
Squalene synthase 1 OS=Arabidopsis thaliana GN=SQS1 PE=1 SV=1	0.466	0.047988	142.24	0.15
Amine oxidase OS=Arabidopsis thaliana GN=At2g42490 PE=2 SV=1	0.42	0.0482379	142.98	0.15
60S ribosomal protein L28-2 OS=Arabidopsis thaliana GN=RPL28C PE=2 SV=1	0.287	0.0484879	143.72	0.15
Glutamate--cysteine ligase, chloroplastic OS=Arabidopsis thaliana GN=GSH1 PE=1 SV=2	0.241	0.0482379	142.98	0.15
Aconitate hydratase 2, mitochondrial OS=Arabidopsis thaliana GN=ACO2 PE=1 SV=2	0.241	0.0487378	144.46	0.15
Cytosolic sulfotransferase 18 OS=Arabidopsis thaliana GN=SOT18 PE=1 SV=1	0.514	0.0494876	146.68	0.151
Long chain acyl-CoA synthetase 1 OS=Arabidopsis thaliana GN=LACS1 PE=2 SV=1	0.454	0.0484879	143.72	0.151
Cytochrome P450 84A1 OS=Arabidopsis thaliana GN=CYP84A1 PE=1 SV=1	0.323	0.0487378	144.46	0.151
60S ribosomal protein L7a-2 OS=Arabidopsis thaliana GN=RPL7AB PE=2 SV=1	0.301	0.0487378	144.46	0.151
40S ribosomal protein S27-2 OS=Arabidopsis thaliana GN=RPS27B PE=2 SV=2	0.294	0.0489878	145.2	0.151
Thioredoxin reductase 2 OS=Arabidopsis thaliana GN=NTR2 PE=2 SV=2	0.278	0.0489878	145.2	0.151
Probable NADH dehydrogenase [ubiquinone] 1 alpha subcomplex subunit 5, mitochondrial OS=Arabidopsis thaliana GN=At5g52840 PE=1 SV=1	0.272	0.0487378	144.46	0.151
Selenium-binding protein 1 OS=Arabidopsis thaliana GN=SBP1 PE=1 SV=1	0.266	0.0492377	145.94	0.151
SAL1 phosphatase OS=Arabidopsis thaliana GN=SAL1 PE=1 SV=1	0.24	0.0489878	145.2	0.151
At1g12090/T28K15.14 OS=Arabidopsis thaliana GN=F12F1.3 PE=2 SV=1	-0.502	0.0489878	145.2	0.151
At2g46540/F11C10.23 OS=Arabidopsis thaliana GN=At2g46540 PE=2 SV=2	0.405	0.0497376	147.42	0.152
26S proteasome non-ATPase regulatory subunit 11 homolog OS=Arabidopsis thaliana GN=RPN6 PE=1 SV=1	0.249	0.0497376	147.42	0.152
Uncharacterized protein OS=Arabidopsis thaliana GN=At2g32240 PE=1 SV=1	0.239	0.0494876	146.68	0.152
Coatomer subunit alpha-1 OS=Arabidopsis thaliana GN=At1g62020 PE=2 SV=2	0.233	0.0499875	148.16	0.152
NAD(P)H-quinone oxidoreductase subunit O, chloroplastic OS=Arabidopsis thaliana GN=ndhO PE=2 SV=1	-0.306	0.0494876	146.68	0.152
Ribulose bisphosphate carboxylase large chain, catalytic domain OS=Arabidopsis thaliana GN=At2g07732 PE=4 SV=1	-0.312	0.0497376	147.42	0.152
Glucan endo-1,3-beta-glucosidase 6 OS=Arabidopsis thaliana GN=At5g58090 PE=1 SV=2	-0.401	0.0494876	146.68	0.152
BLISTER OS=Arabidopsis thaliana GN=BLI PE=4 SV=1	-0.503	0.0497376	147.42	0.152
Glutamate--tRNA ligase, cytoplasmic OS=Arabidopsis thaliana GN=At5g26710 PE=1 SV=1	0.262	0.0504874	149.64	0.153
Root phototropism protein 2 OS=Arabidopsis thaliana GN=RPT2 PE=1 SV=2	-0.3	0.0502374	148.9	0.153
Chlorophyll a-b binding protein 2.4, chloroplastic OS=Arabidopsis thaliana GN=LHCB2.4 PE=1 SV=1	-0.41	0.0504874	149.64	0.153
Protein disulfide isomerase-like 1-3 OS=Arabidopsis thaliana GN=PDIL1-3 PE=2 SV=1	0.297	0.0507373	150.39	0.154
Phosphoenolpyruvate carboxylase 2 OS=Arabidopsis thaliana GN=PPC2 PE=1 SV=2	0.243	0.0507373	150.39	0.154
Gamma carbonic anhydrase 1, mitochondrial OS=Arabidopsis thaliana GN=GAMMACA1 PE=1 SV=1	0.631	0.0514871	152.61	0.155
65-kDa microtubule-associated protein 1 OS=Arabidopsis thaliana GN=MAP65-1 PE=1 SV=1	0.285	0.0517371	153.35	0.155
Fumarate hydratase 1, mitochondrial OS=Arabidopsis thaliana GN=FUM1 PE=1 SV=2	0.276	0.0512372	151.87	0.155
Actin-interacting protein 1-2 OS=Arabidopsis thaliana GN=AIP1-2 PE=2 SV=1	0.259	0.051987	154.09	0.155
Pyridoxal 5'-phosphate synthase subunit PDX1.3 OS=Arabidopsis thaliana GN=PDX13 PE=1 SV=2	0.24	0.0514871	152.61	0.155
Thylakoid lumenal 19 kDa protein, chloroplastic OS=Arabidopsis thaliana GN=At3g63540 PE=1 SV=2	0.237	0.0512372	151.87	0.155
Serine carboxypeptidase 24 OS=Arabidopsis thaliana GN=SCPL24 PE=1 SV=1	-0.316	0.0514871	152.61	0.155
Acyltransferase-like protein OS=Arabidopsis thaliana GN=At5g39080 PE=2 SV=1	-0.538	0.0514871	152.61	0.155
Contains similarity to O-linked GlcNAc transferases OS=Arabidopsis thaliana GN=At3g04830 PE=2 SV=1	0.344	0.0522369	154.83	0.156
Tubulin beta-4 chain OS=Arabidopsis thaliana GN=TUBB4 PE=2 SV=2	0.281	0.0522369	154.83	0.156
Alpha-xylosidase 1 OS=Arabidopsis thaliana GN=XYL1 PE=1 SV=1	-0.227	0.051987	154.09	0.156
Germin-like protein subfamily 2 member 1 OS=Arabidopsis thaliana GN=GLP4 PE=2 SV=2	-0.382	0.051987	154.09	0.156
Protein phosphatase 2C and cyclic nucleotide-binding/kinase domain-containing protein OS=Arabidopsis thaliana GN=At2g20050/At2g20040 PE=2 SV=2	-0.516	0.0517371	153.35	0.156
Peptide methionine sulfoxide reductase B1, chloroplastic OS=Arabidopsis thaliana GN=MSRB1 PE=1 SV=1	-0.525	0.051987	154.09	0.156
Glyceraldehyde-3-phosphate dehydrogenase GAPCP1, chloroplastic OS=Arabidopsis thaliana GN=GAPCP1 PE=1 SV=1	0.435	0.0527368	156.31	0.157
NADH dehydrogenase [ubiquinone] 1 beta subcomplex subunit 9 OS=Arabidopsis thaliana GN=CIB22 PE=1 SV=1	0.765	0.0534866	158.53	0.158
At1g76020 OS=Arabidopsis thaliana GN=At1g76020 PE=2 SV=1	0.605	0.0529868	157.05	0.158
THO complex subunit 4A OS=Arabidopsis thaliana GN=ALY1 PE=1 SV=1	0.406	0.0532367	157.79	0.158
Cytosolic sulfotransferase 11 OS=Arabidopsis thaliana GN=SOT11 PE=2 SV=1	0.346	0.0534866	158.53	0.158
60S ribosomal protein L36-1 OS=Arabidopsis thaliana GN=RPL36A PE=2 SV=1	0.323	0.0532367	157.79	0.158
40S ribosomal protein S15a-1 OS=Arabidopsis thaliana GN=RPS15AA PE=2 SV=2	0.306	0.0534866	158.53	0.158
Acetyl-coenzyme A synthetase, chloroplastic/glyoxysomal OS=Arabidopsis thaliana GN=ACS PE=1 SV=1	0.278	0.0532367	157.79	0.158
Eukaryotic translation initiation factor 3 subunit H OS=Arabidopsis thaliana GN=TIF3H1 PE=1 SV=2	0.257	0.0532367	157.79	0.158
Lectin-like protein At3g16530 OS=Arabidopsis thaliana GN=At3g16530 PE=1 SV=1	0.245	0.0532367	157.79	0.158
T-complex protein 1 subunit zeta 2 OS=Arabidopsis thaliana GN=CCT6B PE=1 SV=1	0.242	0.0537366	159.28	0.158
Thioredoxin M1, chloroplastic OS=Arabidopsis thaliana GN=At1g03680 PE=2 SV=1	-0.234	0.0534866	158.53	0.158
Proline-rich family protein OS=Arabidopsis thaliana GN=At5g07020 PE=2 SV=1	-0.265	0.0532367	157.79	0.158
DEAD-box ATP-dependent RNA helicase 50 OS=Arabidopsis thaliana GN=RH50 PE=2 SV=2	-0.44	0.0534866	158.53	0.158
Pentatricopeptide repeat-containing protein At5g42310, mitochondrial OS=Arabidopsis thaliana GN=At5g42310 PE=2 SV=1	0.598	0.0542364	160.76	0.159
sn-2 acyl-lipid omega-3 desaturase (ferredoxin), chloroplastic OS=Arabidopsis thaliana GN=FAD7 PE=1 SV=1	0.41	0.0544864	161.5	0.159
Clathrin light chain 2 OS=Arabidopsis thaliana GN=CLC2 PE=1 SV=1	0.364	0.0547363	162.24	0.159
Exocyst complex component SEC3A OS=Arabidopsis thaliana GN=SEC3A PE=1 SV=1	0.333	0.0542364	160.76	0.159
Ran-binding protein 1 homolog a OS=Arabidopsis thaliana GN=RANBP1A PE=1 SV=1	0.269	0.0547363	162.24	0.159
Methylenetetrahydrofolate reductase 2 OS=Arabidopsis thaliana GN=MTHFR2 PE=1 SV=2	0.267	0.0549863	162.98	0.159
Cystathionine gamma-synthase 1, chloroplastic OS=Arabidopsis thaliana GN=CGS1 PE=1 SV=3	0.248	0.0539865	160.02	0.159
GTP-binding protein SAR1B OS=Arabidopsis thaliana GN=SAR1B PE=1 SV=1	0.247	0.0547363	162.24	0.159
60S ribosomal protein L18-2 OS=Arabidopsis thaliana GN=RPL18B PE=1 SV=2	0.245	0.0542364	160.76	0.159
Adenosylhomocysteinase 1 OS=Arabidopsis thaliana GN=SAHH1 PE=1 SV=1	0.24	0.0544864	161.5	0.159
ATP synthase epsilon chain, chloroplastic OS=Arabidopsis thaliana GN=atpE PE=1 SV=2	-0.228	0.0544864	161.5	0.159
reversed 60S acidic ribosomal protein P1-1 OS=Arabidopsis thaliana GN=At1g01100 PE=3 SV=1	-0.449	0.0539865	160.02	0.159
Probable histone H2A.3 OS=Arabidopsis thaliana GN=At4g27230 PE=1 SV=1	-0.491	0.0542364	160.76	0.159
10 kDa chaperonin 1, chloroplastic OS=Arabidopsis thaliana GN=CPN10-1 PE=2 SV=1	0.627	0.0554861	164.46	0.16
Ribonuclease Z, chloroplastic OS=Arabidopsis thaliana GN=CPZ PE=2 SV=1	0.53	0.0552362	163.72	0.16
40S ribosomal protein S3-3 OS=Arabidopsis thaliana GN=RPS3C PE=1 SV=1	0.388	0.0554861	164.46	0.16
Cytochrome c oxidase subunit 5b-2, mitochondrial OS=Arabidopsis thaliana GN=COX5B-2 PE=2 SV=1	0.375	0.0557361	165.2	0.16
40S ribosomal protein S6-2 OS=Arabidopsis thaliana GN=RPS6B PE=1 SV=3	0.301	0.0554861	164.46	0.16
60S ribosomal protein L13-1 OS=Arabidopsis thaliana GN=RPL13B PE=1 SV=1	0.293	0.0552362	163.72	0.16
L-ascorbate peroxidase 3, peroxisomal OS=Arabidopsis thaliana GN=APX3 PE=1 SV=1	-0.224	0.0557361	165.2	0.16
At4g22010 OS=Arabidopsis thaliana GN=sks4 PE=1 SV=1	-0.246	0.0547363	162.24	0.16
Phototropin-1 OS=Arabidopsis thaliana GN=PHOT1 PE=1 SV=1	-0.362	0.0557361	165.2	0.16
Histone H3.3 OS=Arabidopsis thaliana GN=HTR4 PE=1 SV=2	-0.392	0.0552362	163.72	0.16
Phosphoenolpyruvate/phosphate translocator 1, chloroplastic OS=Arabidopsis thaliana GN=PPT1 PE=1 SV=1	-0.503	0.0552362	163.72	0.16
At1g23130/T26J12_10 OS=Arabidopsis thaliana GN=T26J12.10 PE=2 SV=1	-0.603	0.0549863	162.98	0.16
Putative uncharacterized protein At1g33490/F10C21_22 OS=Arabidopsis thaliana GN=F10C21.22 PE=2 SV=1	0.613	0.0562359	166.68	0.161
Expressed protein OS=Arabidopsis thaliana GN=At2g33845 PE=2 SV=1	0.537	0.0562359	166.68	0.161
Peptidyl-prolyl cis-trans isomerase CYP18-3 OS=Arabidopsis thaliana GN=CYP18-3 PE=1 SV=1	-0.232	0.0562359	166.68	0.161
60S ribosomal protein L12-2 OS=Arabidopsis thaliana GN=RPL12B PE=1 SV=1	0.376	0.0577356	171.13	0.165
ATP synthase subunit delta', mitochondrial OS=Arabidopsis thaliana GN=At5g47030 PE=1 SV=1	0.259	0.0579855	171.87	0.165
Probable elongation factor 1-gamma 1 OS=Arabidopsis thaliana GN=At1g09640 PE=1 SV=1	0.242	0.0577356	171.13	0.165
At2g22230/T26C19.11 OS=Arabidopsis thaliana GN=At2g22230 PE=2 SV=2	-0.281	0.0579855	171.87	0.166
Metallo-beta-lactamase family protein OS=Arabidopsis thaliana GN=At4g33540 PE=2 SV=1	0.473	0.0587353	174.09	0.167
Glutamine synthetase, chloroplastic/mitochondrial OS=Arabidopsis thaliana GN=GLN2 PE=1 SV=1	-0.219	0.0584854	173.35	0.167
Fasciclin-like arabinogalactan protein 9 OS=Arabidopsis thaliana GN=FLA9 PE=1 SV=1	-0.277	0.0584854	173.35	0.167
Importin subunit alpha-1 OS=Arabidopsis thaliana GN=IMPA1 PE=1 SV=2	0.349	0.0592352	175.57	0.168
ATP-dependent protease La (LON) domain-containing protein OS=Arabidopsis thaliana GN=At1g35340 PE=2 SV=1	0.347	0.0589853	174.83	0.168
60S ribosomal protein L35-4 OS=Arabidopsis thaliana GN=RPL35D PE=2 SV=1	0.347	0.0594851	176.31	0.168
Tubulin alpha-2 chain OS=Arabidopsis thaliana GN=TUBA2 PE=2 SV=2	0.342	0.0592352	175.57	0.168
Probable mediator of RNA polymerase II transcription subunit 37e OS=Arabidopsis thaliana GN=MED37E PE=1 SV=3	0.322	0.0592352	175.57	0.168
Probable phosphoribosylformylglycinamidine synthase, chloroplastic/mitochondrial OS=Arabidopsis thaliana GN=At1g74260 PE=2 SV=3	0.247	0.0594851	176.31	0.168
Putative uncharacterized protein At5g14600 OS=Arabidopsis thaliana GN=At5g14600 PE=2 SV=1	0.684	0.059985	177.8	0.169
Putative GDP-L-fucose synthase 2 OS=Arabidopsis thaliana GN=GER2 PE=1 SV=1	0.509	0.059985	177.8	0.169
Glyceraldehyde-3-phosphate dehydrogenase (NADP+) (Phosphorylating) OS=Arabidopsis thaliana GN=GAPA-2 PE=4 SV=1	-0.221	0.0604849	179.28	0.17
RNA-binding (RRM/RBD/RNP motifs) family protein OS=Arabidopsis thaliana GN=At3g07810 PE=1 SV=1	0.385	0.0606465	179.76	0.171
Cell division protein FtsZ homolog 2-1, chloroplastic OS=Arabidopsis thaliana GN=FTSZ2-1 PE=1 SV=2	0.265	0.0606465	179.76	0.171
60S ribosomal protein L18a-2 OS=Arabidopsis thaliana GN=RPL18AB PE=1 SV=2	0.23	0.0609797	180.74	0.171
V-type proton ATPase subunit a3 OS=Arabidopsis thaliana GN=VHA-a3 PE=1 SV=1	-0.225	0.0613129	181.73	0.171
Amidase 1 OS=Arabidopsis thaliana GN=AMI1 PE=1 SV=1	-0.243	0.0607348	180.02	0.171
Protein CURVATURE THYLAKOID 1B, chloroplastic OS=Arabidopsis thaliana GN=CURT1B PE=1 SV=2	-0.273	0.0613129	181.73	0.171
Thioredoxin H5 OS=Arabidopsis thaliana GN=TRX5 PE=1 SV=1	-0.288	0.0616461	182.72	0.171
Isocitrate dehydrogenase [NAD] regulatory subunit 2, mitochondrial OS=Arabidopsis thaliana GN=IDH2 PE=1 SV=2	-0.616	0.0604849	179.28	0.171
ABC transporter C family member 13 OS=Arabidopsis thaliana GN=ABCC13 PE=2 SV=3	0.614	0.0623126	184.69	0.172
UDP-glucuronic acid decarboxylase 1 OS=Arabidopsis thaliana GN=UXS1 PE=1 SV=1	0.608	0.0613129	181.73	0.172
Serine decarboxylase OS=Arabidopsis thaliana GN=SDC PE=1 SV=1	0.588	0.0612347	181.5	0.172
Cytochrome P450 71B6 OS=Arabidopsis thaliana GN=CYP71B6 PE=2 SV=1	0.437	0.0619793	183.71	0.172
40S ribosomal protein S16-1 OS=Arabidopsis thaliana GN=RPS16A PE=2 SV=1	0.436	0.0623126	184.69	0.172
At1g67350 OS=Arabidopsis thaliana GN=At1g67350 PE=2 SV=1	0.4	0.0614846	182.24	0.172
Ubiquitin-activating enzyme E1 2 OS=Arabidopsis thaliana GN=UBA2 PE=1 SV=1	0.295	0.0616461	182.72	0.172
Tryptophan synthase alpha chain, chloroplastic OS=Arabidopsis thaliana GN=TSA1 PE=1 SV=1	0.277	0.0616461	182.72	0.172
PsbP domain-containing protein 4, chloroplastic OS=Arabidopsis thaliana GN=PPD4 PE=1 SV=2	-0.271	0.0619793	183.71	0.172
Protein SUPPRESSOR OF NPR1-1 CONSTITUTIVE 4 OS=Arabidopsis thaliana GN=LRK10L-2.6 PE=1 SV=1	-0.359	0.0619793	183.71	0.172
Thioredoxin F2, chloroplastic OS=Arabidopsis thaliana GN=At5g16400 PE=2 SV=1	-0.367	0.0616461	182.72	0.172
AT4g24800/F6I7_10 OS=Arabidopsis thaliana GN=At4g24800 PE=1 SV=1	-0.401	0.0612347	181.5	0.172
Heat shock 70 kDa protein 14 OS=Arabidopsis thaliana GN=HSP70-14 PE=2 SV=1	0.338	0.062979	186.67	0.173
2-isopropylmalate synthase 1, chloroplastic OS=Arabidopsis thaliana GN=IPMS1 PE=1 SV=2	0.311	0.0633122	187.66	0.173
40S ribosomal protein S14-3 OS=Arabidopsis thaliana GN=RPS14C PE=2 SV=2	0.258	0.0633122	187.66	0.173
Probable mitochondrial-processing peptidase subunit alpha-1, mitochondrial OS=Arabidopsis thaliana GN=At1g51980 PE=1 SV=1	0.224	0.0633122	187.66	0.173
Curculin-like (Mannose-binding) lectin family protein OS=Arabidopsis thaliana GN=F9K20.10 PE=2 SV=1	0.22	0.0626458	185.68	0.173
Ribulose bisphosphate carboxylase small chain 1A, chloroplastic OS=Arabidopsis thaliana GN=RBCS-1A PE=1 SV=2	-0.32	0.062979	186.67	0.173
Carbonic anhydrase 1 OS=Arabidopsis thaliana GN=CA1 PE=4 SV=1	-0.436	0.0623126	184.69	0.173
Uncharacterized protein At4g14342 OS=Arabidopsis thaliana GN=At4g14342 PE=3 SV=1	-0.471	0.062979	186.67	0.173
Eukaryotic translation initiation factor 5A-2 OS=Arabidopsis thaliana GN=ELF5A-2 PE=1 SV=1	0.363	0.062979	186.67	0.174
60S ribosomal protein L7-3 OS=Arabidopsis thaliana GN=RPL7C PE=2 SV=1	0.327	0.0639787	189.63	0.174
Heat shock 70 kDa protein 15 OS=Arabidopsis thaliana GN=HSP70-15 PE=1 SV=1	0.302	0.0636455	188.65	0.174
Tubulin beta-2 chain OS=Arabidopsis thaliana GN=TUBB2 PE=2 SV=2	0.26	0.0633122	187.66	0.174
At1g70820 OS=Arabidopsis thaliana GN=F15H11.7 PE=2 SV=1	-0.242	0.062979	186.67	0.174
Uncharacterized protein OS=Arabidopsis thaliana GN=At4g34090 PE=4 SV=1	-0.28	0.0633122	187.66	0.174
Probable protein phosphatase 2C 26 OS=Arabidopsis thaliana GN=At2g30170 PE=2 SV=2	-0.291	0.0633122	187.66	0.174
Acyl carrier protein 1, chloroplastic OS=Arabidopsis thaliana GN=ACP1 PE=1 SV=1	-0.701	0.063984	189.65	0.174
ATP-dependent zinc metalloprotease FTSH 4, mitochondrial OS=Arabidopsis thaliana GN=FTSH4 PE=1 SV=2	-0.377	0.0639787	189.63	0.175
Nuclear transcription factor Y subunit B-2 OS=Arabidopsis thaliana GN=NFYB2 PE=2 SV=1	0.347	0.0646451	191.61	0.176
ATP synthase subunit O, mitochondrial OS=Arabidopsis thaliana GN=At5g13450 PE=1 SV=2	0.229	0.0649783	192.6	0.176
Putative uncharacterized protein At5g08660 OS=Arabidopsis thaliana GN=At5g08660 PE=1 SV=1	-0.695	0.0649783	192.6	0.176
60S ribosomal protein L13a-4 OS=Arabidopsis thaliana GN=RPL13AD PE=2 SV=1	0.55	0.0649783	192.6	0.177
Isoform 2 of Thioredoxin-like 2-2, chloroplastic OS=Arabidopsis thaliana GN=At4g29670	0.516	0.0653116	193.58	0.177
Hsp70-Hsp90 organizing protein 2 OS=Arabidopsis thaliana GN=HOP2 PE=1 SV=1	0.337	0.0653116	193.58	0.177
Root phototropism protein 3 OS=Arabidopsis thaliana GN=RPT3 PE=1 SV=2	-0.653	0.0649783	192.6	0.177
Tubulin alpha-2 chain OS=Arabidopsis thaliana GN=TUBA2 PE=2 SV=2	0.382	0.065978	195.56	0.178
30S ribosomal protein S7, chloroplastic OS=Arabidopsis thaliana GN=rps7-A PE=1 SV=1	-0.237	0.065978	195.56	0.178
At3g17770 OS=Arabidopsis thaliana GN=At3g17770 PE=2 SV=1	-0.42	0.065978	195.56	0.178
Bifunctional bis(5'-adenosyl)-triphosphatase/adenylylsulfatase FHIT OS=Arabidopsis thaliana GN=FHIT PE=1 SV=1	0.389	0.0663112	196.55	0.179
Putative NADPH dependent mannose 6-phosphate reductase OS=Arabidopsis thaliana GN=At2g21250 PE=2 SV=1	0.234	0.0663112	196.55	0.179
Allene oxide cyclase 1, chloroplastic OS=Arabidopsis thaliana GN=AOC1 PE=1 SV=1	-0.287	0.0666445	197.53	0.179
Peroxidase 32 OS=Arabidopsis thaliana GN=PER32 PE=1 SV=3	-0.344	0.0663112	196.55	0.179
Inosine-5'-monophosphate dehydrogenase 2 OS=Arabidopsis thaliana GN=At1g16350 PE=1 SV=1	0.261	0.0673109	199.51	0.18
Germin-like protein subfamily 3 member 1 OS=Arabidopsis thaliana GN=GLP1 PE=1 SV=1	-0.301	0.0669777	198.52	0.18
reversed F-box protein At1g78280 OS=Arabidopsis thaliana GN=At1g78280 PE=2 SV=3	-0.554	0.0669777	198.52	0.18
ADP,ATP carrier protein 2, chloroplastic OS=Arabidopsis thaliana GN=AATP2 PE=1 SV=2	0.299	0.0676441	200.5	0.181
Pyrophosphate--fructose 6-phosphate 1-phosphotransferase subunit alpha 2 OS=Arabidopsis thaliana GN=PFP-ALPHA2 PE=2 SV=1	0.298	0.0676441	200.5	0.181
Nucleic acid-binding, OB-fold-like protein OS=Arabidopsis thaliana GN=At2g40660 PE=2 SV=1	0.264	0.0673109	199.51	0.181
Serine hydroxymethyltransferase 1, mitochondrial OS=Arabidopsis thaliana GN=SHM1 PE=1 SV=1	0.21	0.0676441	200.5	0.181
Sugar transporter ERD6 OS=Arabidopsis thaliana GN=ERD6 PE=1 SV=3	0.418	0.0683106	202.47	0.182
Uncharacterized protein OS=Arabidopsis thaliana GN=At5g20935 PE=4 SV=1	0.394	0.068977	204.45	0.182
Rhodanese-like/PpiC domain-containing protein 12, chloroplastic OS=Arabidopsis thaliana GN=At5g19370 PE=1 SV=1	0.301	0.0679773	201.48	0.182
AT5g36230/T30G6_9 OS=Arabidopsis thaliana GN=At5g36230 PE=2 SV=1	0.27	0.0683106	202.47	0.182
AICARFT/IMPCHase bienzyme family protein OS=Arabidopsis thaliana GN=At2g35040 PE=1 SV=1	0.232	0.0686438	203.46	0.182
Peptidyl-prolyl cis-trans isomerase CYP37, chloroplastic OS=Arabidopsis thaliana GN=CYP37 PE=1 SV=3	-0.232	0.0686438	203.46	0.182
Glucose-6-phosphate 1-dehydrogenase 1, chloroplastic OS=Arabidopsis thaliana GN=APG1 PE=2 SV=2	-0.284	0.0686438	203.46	0.182
Putative alpha-xylosidase 2 OS=Arabidopsis thaliana GN=XYL2 PE=5 SV=1	-0.291	0.068977	204.45	0.182
reversed 2-Cys peroxiredoxin BAS1, chloroplastic OS=Arabidopsis thaliana GN=BAS1 PE=1 SV=2	-0.592	0.0683106	202.47	0.182
Heat shock protein 90-6, mitochondrial OS=Arabidopsis thaliana GN=HSP90-6 PE=2 SV=1	0.324	0.068977	204.45	0.183
Calreticulin-2 OS=Arabidopsis thaliana GN=CRT2 PE=1 SV=3	0.272	0.0686438	203.46	0.183
Uncharacterized protein At5g48480 OS=Arabidopsis thaliana GN=At5g48480 PE=1 SV=1	0.242	0.068977	204.45	0.183
20 kDa chaperonin, chloroplastic OS=Arabidopsis thaliana GN=CPN20 PE=1 SV=2	0.207	0.068977	204.45	0.183
Photosystem I P700 chlorophyll a apoprotein A1 OS=Arabidopsis thaliana GN=psaA PE=2 SV=1	-0.215	0.0696435	206.42	0.183
At1g48620 OS=Arabidopsis thaliana GN=HON5 PE=1 SV=1	-0.388	0.0693102	205.44	0.183
Stearoyl-[acyl-carrier-protein] 9-desaturase 5, chloroplastic OS=Arabidopsis thaliana GN=S-ACP-DES5 PE=1 SV=1	0.395	0.0696435	206.42	0.184
Ubiquitin-fold modifier 1 OS=Arabidopsis thaliana GN=At1g77710 PE=3 SV=1	0.374	0.0699767	207.41	0.184
Inositol-phosphate phosphatase OS=Arabidopsis thaliana GN=VTC4 PE=1 SV=1	0.228	0.0699767	207.41	0.184
Patched family protein OS=Arabidopsis thaliana GN=At4g38350 PE=4 SV=1	-0.294	0.0699767	207.41	0.184
ABSCISIC ACID-INSENSITIVE 5-like protein 6 OS=Arabidopsis thaliana GN=ABF3 PE=1 SV=1	0.371	0.0706431	209.39	0.185
Galactolipid galactosyltransferase SFR2, chloroplastic OS=Arabidopsis thaliana GN=SFR2 PE=1 SV=1	-0.245	0.0706431	209.39	0.185
Ras-related protein RABA2a OS=Arabidopsis thaliana GN=RABA2A PE=2 SV=1	0.317	0.0713096	211.36	0.186
Alanine aminotransferase 1, mitochondrial OS=Arabidopsis thaliana GN=ALAAT1 PE=1 SV=1	0.279	0.0713096	211.36	0.186
Beta-adaptin-like protein B OS=Arabidopsis thaliana GN=BETAB-AD PE=1 SV=1	0.254	0.0709763	210.37	0.186
Heat shock 70 kDa protein 15 OS=Arabidopsis thaliana GN=HSP70-15 PE=1 SV=1	0.207	0.0709763	210.37	0.186
GrpE protein homolog OS=Arabidopsis thaliana GN=grpE PE=2 SV=1	-0.217	0.0713096	211.36	0.186
AT4g37300/C7A10_60 OS=Arabidopsis thaliana GN=C7A10.60 PE=1 SV=1	-0.258	0.0709763	210.37	0.186
Histone H2B.3 OS=Arabidopsis thaliana GN=At2g28720 PE=1 SV=3	-0.307	0.0713096	211.36	0.186
Uncharacterized protein OS=Arabidopsis thaliana GN=At5g28830 PE=4 SV=1	-0.709	0.0709763	210.37	0.186
At1g75700 OS=Arabidopsis thaliana GN=At1g75510 PE=2 SV=1	0.749	0.0723092	214.32	0.187
Acyl carrier protein 2, mitochondrial OS=Arabidopsis thaliana GN=MTACP2 PE=1 SV=1	0.416	0.071976	213.34	0.187
Magnesium-chelatase subunit ChlI-2, chloroplastic OS=Arabidopsis thaliana GN=CHLI2 PE=1 SV=1	0.376	0.071976	213.34	0.187
Aspartate aminotransferase, mitochondrial OS=Arabidopsis thaliana GN=ASP1 PE=1 SV=1	0.219	0.071976	213.34	0.187
T-complex protein 1 subunit theta OS=Arabidopsis thaliana GN=CCT8 PE=1 SV=1	0.217	0.0723092	214.32	0.187
Phosphoglycolate phosphatase 1A, chloroplastic OS=Arabidopsis thaliana GN=PGLP1A PE=1 SV=1	-0.202	0.071976	213.34	0.187
60S ribosomal protein L32-1 OS=Arabidopsis thaliana GN=RPL32A PE=2 SV=2	0.281	0.0726425	215.31	0.188
Light-harvesting complex-like protein 3 isotype 1, chloroplastic OS=Arabidopsis thaliana GN=LIL3.1 PE=1 SV=1	0.246	0.0723092	214.32	0.188
NADPH--cytochrome P450 reductase 1 OS=Arabidopsis thaliana GN=ATR1 PE=1 SV=1	-0.568	0.0726425	215.31	0.188
Farnesylcysteine lyase OS=Arabidopsis thaliana GN=FLCY PE=1 SV=1	0.683	0.0733089	217.29	0.189
Eukaryotic translation initiation factor 3 subunit B OS=Arabidopsis thaliana GN=TIF3B1 PE=1 SV=1	0.23	0.0736421	218.28	0.189
3-isopropylmalate dehydrogenase 2, chloroplastic OS=Arabidopsis thaliana GN=IMDH2 PE=1 SV=1	0.579	0.0736421	218.28	0.19
Tropinone reductase homolog At1g07440 OS=Arabidopsis thaliana GN=At1g07440 PE=1 SV=1	0.47	0.0736421	218.28	0.19
Phosphomannomutase OS=Arabidopsis thaliana GN=PMM PE=1 SV=1	0.242	0.0739753	219.26	0.19
Phosphoglycerate kinase 2, chloroplastic OS=Arabidopsis thaliana GN=At1g56190 PE=1 SV=3	-0.211	0.0736421	218.28	0.19
Uncharacterized protein At2g37660, chloroplastic OS=Arabidopsis thaliana GN=At2g37660 PE=1 SV=2	-0.419	0.0739753	219.26	0.19
Electron transfer flavoprotein subunit beta, mitochondrial OS=Arabidopsis thaliana GN=ETFB PE=1 SV=1	0.596	0.0746418	221.24	0.191
At4g02725 OS=Arabidopsis thaliana GN=At4g02725 PE=2 SV=1	0.524	0.0743086	220.25	0.191
Coatomer subunit beta'-3 OS=Arabidopsis thaliana GN=At3g15980 PE=2 SV=1	0.385	0.0746418	221.24	0.191
Eukaryotic translation initiation factor 3 subunit G OS=Arabidopsis thaliana GN=EIF3G1 PE=3 SV=1	0.275	0.0746418	221.24	0.191
ATPase 1, plasma membrane-type OS=Arabidopsis thaliana GN=AHA1 PE=1 SV=3	-0.231	0.074975	222.23	0.191
Peptidyl-prolyl cis-trans isomerase CYP28, chloroplastic OS=Arabidopsis thaliana GN=CYP28 PE=1 SV=1	-0.257	0.074975	222.23	0.191
Initiation factor 4F subunit (DUF1350) OS=Arabidopsis thaliana GN=T18D12_110 PE=2 SV=1	-0.287	0.0743086	220.25	0.191
Mitochondrial outer membrane protein porin 4 OS=Arabidopsis thaliana GN=VDAC4 PE=1 SV=1	0.264	0.074975	222.23	0.192
Glyceraldehyde-3-phosphate dehydrogenase GAPA1, chloroplastic OS=Arabidopsis thaliana GN=GAPA1 PE=1 SV=3	-0.209	0.0756415	224.2	0.192
reversed Uncharacterized protein OS=Arabidopsis thaliana GN=At4g23103 PE=4 SV=1	-0.561	0.0753082	223.21	0.192
reversed DNA topoisomerase 6 subunit A OS=Arabidopsis thaliana GN=TOP6A PE=1 SV=1	-0.637	0.0756415	224.2	0.192
Protein CURVATURE THYLAKOID 1D, chloroplastic OS=Arabidopsis thaliana GN=CURT1D PE=1 SV=1	0.44	0.0763079	226.18	0.193
Rhodanese-like domain-containing protein 14, chloroplastic OS=Arabidopsis thaliana GN=At4g27700 PE=2 SV=1	-0.232	0.0763079	226.18	0.193
Protein COLD-REGULATED 15A, chloroplastic OS=Arabidopsis thaliana GN=COR15A PE=1 SV=1	-0.275	0.0756415	224.2	0.193
Putative Sar1 GTP binding protein OS=Arabidopsis thaliana GN=At3g62560 PE=2 SV=1	0.453	0.0769743	228.15	0.194
40S ribosomal protein S25-2 OS=Arabidopsis thaliana GN=RPS25B PE=2 SV=1	0.259	0.0766411	227.16	0.194
L-ascorbate peroxidase 1, cytosolic OS=Arabidopsis thaliana GN=APX1 PE=1 SV=2	0.195	0.0763079	226.18	0.194
Guanylate-binding protein OS=Arabidopsis thaliana GN=At5g46070 PE=4 SV=1	-0.273	0.0763079	226.18	0.194
AT3g52230/F4F15_340 OS=Arabidopsis thaliana GN=F4F15.340 PE=1 SV=1	-0.301	0.0766411	227.16	0.194
Alba DNA/RNA-binding protein OS=Arabidopsis thaliana GN=At3g07030 PE=4 SV=1	-0.766	0.0769743	228.15	0.195
Glucose-6-phosphate/phosphate translocator 2, chloroplastic OS=Arabidopsis thaliana GN=GPT2 PE=2 SV=2	0.144	0.077974	231.11	0.196
Methylesterase 10 OS=Arabidopsis thaliana GN=MES10 PE=2 SV=1	0.374	0.077974	231.11	0.196
Casein kinase II subunit alpha-1 OS=Arabidopsis thaliana GN=CKA1 PE=1 SV=3	0.297	0.077974	231.11	0.196
SOUL heme-binding-like protein OS=Arabidopsis thaliana GN=SOUL-1 PE=1 SV=1	-0.263	0.077974	231.11	0.196
Ras-related protein RABE1c OS=Arabidopsis thaliana GN=RABE1C PE=1 SV=1	-0.348	0.0776408	230.13	0.196
40S ribosomal protein S14-2 OS=Arabidopsis thaliana GN=RPS14B PE=1 SV=1	0.308	0.0783072	232.1	0.197
Homoserine kinase OS=Arabidopsis thaliana GN=HSK PE=1 SV=1	0.269	0.0789737	234.08	0.197
Carboxyl-terminal-processing peptidase 1, chloroplastic OS=Arabidopsis thaliana GN=CTPA1 PE=1 SV=1	-0.519	0.077974	231.11	0.197
Glutaredoxin-C1 OS=Arabidopsis thaliana GN=GRXC1 PE=2 SV=2	-0.581	0.0786405	233.09	0.197
Multiprotein-bridging factor 1b OS=Arabidopsis thaliana GN=MBF1B PE=2 SV=1	0.245	0.0789737	234.08	0.198
Chaperonin 60 subunit beta 3, chloroplastic OS=Arabidopsis thaliana GN=CPN60B3 PE=1 SV=1	0.205	0.0789737	234.08	0.198
Syntaxin-132 OS=Arabidopsis thaliana GN=SYP132 PE=1 SV=1	-0.271	0.0789737	234.08	0.198
Germin-like protein subfamily 1 member 11 OS=Arabidopsis thaliana GN=At5g38940 PE=2 SV=1	0.481	0.0796401	236.05	0.199
Synaptotagmin-5 OS=Arabidopsis thaliana GN=SYT5 PE=2 SV=1	0.457	0.0806398	239.02	0.2
Ferredoxin-2, chloroplastic OS=Arabidopsis thaliana GN=FD2 PE=1 SV=1	0.442	0.0803066	238.03	0.2
Chloroplast J-like domain 1-containing protein OS=Arabidopsis thaliana GN=CJD1 PE=1 SV=1	0.308	0.0803066	238.03	0.2
Proteasome subunit alpha type-7-A OS=Arabidopsis thaliana GN=PAD1 PE=1 SV=1	0.292	0.0806398	239.02	0.2
L-galactose dehydrogenase OS=Arabidopsis thaliana GN=LGALDH PE=1 SV=1	0.239	0.0803066	238.03	0.2
DNA (cytosine-5)-methyltransferase 3 OS=Arabidopsis thaliana GN=MET3 PE=3 SV=1	-0.264	0.0806398	239.02	0.2
Uncharacterized protein OS=Arabidopsis thaliana GN=At2g43945 PE=4 SV=1	-0.295	0.0803066	238.03	0.2
reversed AT5G19900 protein OS=Arabidopsis thaliana GN=At5g19900 PE=2 SV=1	-0.305	0.0806398	239.02	0.2
Isoform Short of Ribulose bisphosphate carboxylase/oxygenase activase, chloroplastic OS=Arabidopsis thaliana GN=RCA	-0.314	0.0803066	238.03	0.2
Ribose-phosphate pyrophosphokinase 1, chloroplastic OS=Arabidopsis thaliana GN=PRS1 PE=2 SV=2	0.466	0.0813062	240.99	0.201
reversed AAA-type ATPase family protein OS=Arabidopsis thaliana GN=At4g02480 PE=2 SV=1	0.322	0.0816395	241.98	0.201
F-box protein At1g10780 OS=Arabidopsis thaliana GN=At1g10780 PE=2 SV=1	-0.303	0.0813062	240.99	0.201
UDP-glycosyltransferase 75D1 OS=Arabidopsis thaliana GN=UGT75D1 PE=2 SV=2	-0.43	0.080973	240	0.201
Proteasome subunit alpha type-6-B OS=Arabidopsis thaliana GN=PAA2 PE=1 SV=1	0.298	0.0816395	241.98	0.202
ATP-dependent zinc metalloprotease FTSH 1, chloroplastic OS=Arabidopsis thaliana GN=FTSH1 PE=1 SV=2	-0.195	0.0826391	244.94	0.203
SNARE-like protein OS=Arabidopsis thaliana GN=At1g80500 PE=4 SV=1	-0.561	0.0823059	243.95	0.203
V-type proton ATPase subunit D OS=Arabidopsis thaliana GN=VHA-D PE=1 SV=2	-0.208	0.0826391	244.94	0.204
Pyrophosphate--fructose 6-phosphate 1-phosphotransferase subunit alpha 1 OS=Arabidopsis thaliana GN=PFP-ALPHA1 PE=2 SV=1	0.217	0.0833056	246.92	0.205
ATP synthase subunit alpha, mitochondrial OS=Arabidopsis thaliana GN=ATPA PE=1 SV=2	0.203	0.0836388	247.91	0.205
Probable histone H2A.5 OS=Arabidopsis thaliana GN=At5g27670 PE=1 SV=1	-0.308	0.0836388	247.91	0.205
Acid beta-fructofuranosidase 4, vacuolar OS=Arabidopsis thaliana GN=BFRUCT4 PE=1 SV=2	-0.339	0.0833056	246.92	0.205
Pentatricopeptide repeat-containing protein At2g37230 OS=Arabidopsis thaliana GN=At2g37230 PE=2 SV=1	0.605	0.0846385	250.87	0.206
Phosphoglycerate mutase-like protein OS=Arabidopsis thaliana GN=PGM PE=2 SV=1	0.539	0.083972	248.89	0.206
Endoglucanase 10 OS=Arabidopsis thaliana GN=At1g75680 PE=2 SV=2	0.513	0.0846385	250.87	0.206
Probable methyltransferase PMT2 OS=Arabidopsis thaliana GN=At1g26850 PE=2 SV=2	0.386	0.0843052	249.88	0.206
24-methylenesterol C-methyltransferase 2 OS=Arabidopsis thaliana GN=SMT2 PE=1 SV=2	0.248	0.0843052	249.88	0.206
Prohibitin-2, mitochondrial OS=Arabidopsis thaliana GN=PHB2 PE=1 SV=1	0.239	0.0843052	249.88	0.206
Chaperonin 60 subunit beta 2, chloroplastic OS=Arabidopsis thaliana GN=CPN60B2 PE=1 SV=1	0.226	0.083972	248.89	0.206
Uncharacterized protein OS=Arabidopsis thaliana GN=At2g26340 PE=4 SV=1	-0.641	0.0846385	250.87	0.207
SKP1-like protein 1B OS=Arabidopsis thaliana GN=SKP1B PE=1 SV=1	0.39	0.0856381	253.83	0.208
Receptor for activated C kinase 1C OS=Arabidopsis thaliana GN=RACK1C PE=1 SV=1	0.293	0.0856381	253.83	0.208
NADH dehydrogenase [ubiquinone] 1 alpha subcomplex subunit 9, mitochondrial OS=Arabidopsis thaliana GN=At2g20360 PE=1 SV=2	0.227	0.0853049	252.84	0.208
Plastidal glycolate/glycerate translocator 1, chloroplastic OS=Arabidopsis thaliana GN=PLGG1 PE=1 SV=1	-0.252	0.0853049	252.84	0.208
Nascent polypeptide-associated complex subunit alpha-like protein 3 OS=Arabidopsis thaliana GN=At5g13850 PE=1 SV=1	0.242	0.0859713	254.82	0.209
NADP-dependent malic enzyme 4, chloroplastic OS=Arabidopsis thaliana GN=NADP-ME4 PE=1 SV=1	0.365	0.0866378	256.79	0.21
U1 small nuclear ribonucleoprotein C OS=Arabidopsis thaliana GN=At4g03120 PE=2 SV=1	0.353	0.086971	257.78	0.211
High chlorophyll fluorescence phenotype 173 protein OS=Arabidopsis thaliana GN=F17F16.7 PE=2 SV=1	-0.225	0.0873042	258.77	0.211
50S ribosomal protein L28, chloroplastic OS=Arabidopsis thaliana GN=RPL28 PE=2 SV=2	-0.228	0.0873042	258.77	0.211
reversed Adenine nucleotide alpha hydrolases-domain containing protein kinase OS=Arabidopsis thaliana GN=At1g78940 PE=4 SV=1	-0.323	0.086971	257.78	0.211
Phosphoserine aminotransferase 1, chloroplastic OS=Arabidopsis thaliana GN=PSAT1 PE=1 SV=1	0.237	0.0879707	260.75	0.212
Chaperonin-like RbcX protein 2, chloroplastic OS=Arabidopsis thaliana GN=RBCX2 PE=1 SV=1	0.457	0.0883039	261.73	0.213
ATP synthase E chain OS=Arabidopsis thaliana GN=At3g01130 PE=4 SV=1	0.317	0.0884558	262.18	0.213
CDGSH iron-sulfur domain-containing protein NEET OS=Arabidopsis thaliana GN=NEET PE=1 SV=1	0.313	0.0889555	263.66	0.213
14-3-3-like protein GF14 omega OS=Arabidopsis thaliana GN=GRF2 PE=2 SV=2	0.232	0.0884558	262.18	0.213
Subtilisin-like protease SBT3.13 OS=Arabidopsis thaliana GN=SBT3.13 PE=2 SV=1	-0.233	0.0879707	260.75	0.213
Monooxygenase 1 OS=Arabidopsis thaliana GN=MO1 PE=4 SV=1	-0.491	0.0884558	262.18	0.213
Ribulose bisphosphate carboxylase small chain OS=Arabidopsis thaliana GN=At5g38410 PE=3 SV=1	-0.244	0.0889555	263.66	0.214
CRN (Crooked neck) protein OS=Arabidopsis thaliana GN=At5g45990 PE=4 SV=1	-0.485	0.0889555	263.66	0.214
Cysteine--tRNA ligase 2, cytoplasmic OS=Arabidopsis thaliana GN=At5g38830 PE=2 SV=1	0.512	0.0896368	265.68	0.215
Protein ECERIFERUM 26 OS=Arabidopsis thaliana GN=CER26 PE=2 SV=1	0.386	0.089955	266.63	0.215
Eukaryotic aspartyl protease family protein OS=Arabidopsis thaliana GN=F15G16.210 PE=3 SV=1	0.26	0.08997	266.67	0.215
Fructose-bisphosphate aldolase 6, cytosolic OS=Arabidopsis thaliana GN=FAB6 PE=1 SV=1	0.212	0.089955	266.63	0.215
Protoporphyrinogen oxidase 1, chloroplastic OS=Arabidopsis thaliana GN=PPOX1 PE=1 SV=1	0.203	0.089955	266.63	0.215
Light-harvesting complex-like protein OHP1, chloroplastic OS=Arabidopsis thaliana GN=OHP1 PE=1 SV=1	-0.237	0.089955	266.63	0.215
Signal recognition particle subunit SRP68 OS=Arabidopsis thaliana GN=At5g61970 PE=2 SV=1	0.419	0.089955	266.63	0.216
Carboxylate clamp-tetratricopeptide repeat protein OS=Arabidopsis thaliana GN=At1g04190 PE=2 SV=1	0.395	0.0909697	269.63	0.216
Alanine--tRNA ligase OS=Arabidopsis thaliana GN=ALATS PE=1 SV=3	0.192	0.0909545	269.59	0.216
Kinesin-like protein KIN-14A OS=Arabidopsis thaliana GN=KIN14A PE=1 SV=1	-0.214	0.0906365	268.65	0.216
UPF0057 membrane protein At4g30650 OS=Arabidopsis thaliana GN=At4g30650 PE=3 SV=1	-0.365	0.0909545	269.59	0.216
Emb2004 OS=Arabidopsis thaliana GN=emb2004 PE=2 SV=1	0.298	0.0913029	270.62	0.217
Metacaspase-4 OS=Arabidopsis thaliana GN=AMC4 PE=1 SV=1	0.228	0.0909545	269.59	0.217
Putative uncharacterized protein At4g28025 OS=Arabidopsis thaliana GN=At4g28025 PE=1 SV=1	-0.469	0.0909545	269.59	0.217
Probable mitochondrial-processing peptidase subunit beta, mitochondrial OS=Arabidopsis thaliana GN=At3g02090 PE=1 SV=2	0.192	0.091954	272.55	0.218
AT3g07470/F21O3_18 OS=Arabidopsis thaliana GN=At3g07470 PE=2 SV=1	-0.367	0.091954	272.55	0.218
60S ribosomal protein L9-1 OS=Arabidopsis thaliana GN=RPL9B PE=1 SV=3	0.263	0.0924538	274.03	0.219
Malate dehydrogenase 2, mitochondrial OS=Arabidopsis thaliana GN=At3g15020 PE=1 SV=1	0.216	0.092969	275.56	0.219
6-phosphogluconate dehydrogenase, decarboxylating 3 OS=Arabidopsis thaliana GN=At3g02360 PE=2 SV=1	0.206	0.0929535	275.51	0.219
Peroxiredoxin-2F, mitochondrial OS=Arabidopsis thaliana GN=PRXIIF PE=1 SV=2	0.199	0.0929535	275.51	0.219
ATP synthase subunit b, chloroplastic OS=Arabidopsis thaliana GN=atpF PE=3 SV=1	-0.193	0.0923026	273.58	0.219
Aquaporin PIP2-3 OS=Arabidopsis thaliana GN=PIP2-3 PE=1 SV=1	-0.388	0.0926358	274.57	0.219
Probable ribose-5-phosphate isomerase 1 OS=Arabidopsis thaliana GN=RPI1 PE=1 SV=1	0.51	0.0934533	277	0.22
reversed Emb|CAB62340.1 OS=Arabidopsis thaliana GN=At5g40800 PE=4 SV=1	0.429	0.093953	278.48	0.22
Hydroxymethylglutaryl-CoA synthase OS=Arabidopsis thaliana GN=HMGS PE=1 SV=2	0.313	0.0934533	277	0.22
Putative cysteine-rich receptor-like protein kinase 9 OS=Arabidopsis thaliana GN=CRK9 PE=5 SV=1	0.283	0.0934533	277	0.22
Tubulin alpha-2 chain OS=Arabidopsis thaliana GN=TUBA2 PE=2 SV=2	0.218	0.0939687	278.52	0.22
Uroporphyrinogen decarboxylase 2, chloroplastic OS=Arabidopsis thaliana GN=HEME2 PE=2 SV=1	0.196	0.0936355	277.54	0.22
Leucine-rich repeat-containing protein OS=Arabidopsis thaliana GN=T1E4.2 PE=4 SV=1	-0.227	0.093953	278.48	0.22
14-3-3-like protein GF14 lambda OS=Arabidopsis thaliana GN=GRF6 PE=1 SV=1	-0.232	0.093953	278.48	0.22
PsbP domain-containing protein 1, chloroplastic OS=Arabidopsis thaliana GN=PPD1 PE=1 SV=1	-0.246	0.093953	278.48	0.22
5'-methylthioadenosine/S-adenosylhomocysteine nucleosidase 1 OS=Arabidopsis thaliana GN=MTN1 PE=1 SV=1	-0.372	0.093953	278.48	0.22
Exocyst complex component SEC8 OS=Arabidopsis thaliana GN=SEC8 PE=1 SV=1	-0.445	0.0929535	275.51	0.22
60S ribosomal protein L36-2 OS=Arabidopsis thaliana GN=RPL36B PE=2 SV=1	0.374	0.0949525	281.44	0.221
Glutamine synthetase, chloroplastic/mitochondrial OS=Arabidopsis thaliana GN=GLN2 PE=1 SV=1	-0.284	0.0944528	279.96	0.221
Chalcone--flavonone isomerase 1 OS=Arabidopsis thaliana GN=CHI1 PE=1 SV=2	0.294	0.0954523	282.92	0.222
Tryptophan--tRNA ligase, cytoplasmic OS=Arabidopsis thaliana GN=At3g04600 PE=2 SV=1	0.254	0.0949525	281.44	0.222
Guanosine nucleotide diphosphate dissociation inhibitor 1 OS=Arabidopsis thaliana GN=GDI1 PE=1 SV=1	0.231	0.095952	284.4	0.222
1-deoxy-D-xylulose 5-phosphate reductoisomerase, chloroplastic OS=Arabidopsis thaliana GN=DXR PE=2 SV=2	0.209	0.0954523	282.92	0.222
Chaperone protein ClpC1, chloroplastic OS=Arabidopsis thaliana GN=CLPC1 PE=1 SV=1	0.188	0.0954523	282.92	0.222
reversed Putative auxin response factor 21 OS=Arabidopsis thaliana GN=ARF21 PE=3 SV=2	-0.266	0.0954523	282.92	0.222
Bifunctional inhibitor/lipid-transfer protein/seed storage 2S albumin superfamily protein OS=Arabidopsis thaliana GN=At4g22513 PE=4 SV=1	-0.39	0.0954523	282.92	0.222
Hexokinase-2 OS=Arabidopsis thaliana GN=HXK2 PE=1 SV=1	0.255	0.095952	284.4	0.223
Profilin-2 OS=Arabidopsis thaliana GN=PRO2 PE=2 SV=1	0.227	0.095952	284.4	0.223
Fasciclin-like arabinogalactan protein 2 OS=Arabidopsis thaliana GN=FLA2 PE=1 SV=1	-0.34	0.0964518	285.88	0.223
Octanoyltransferase OS=Arabidopsis thaliana GN=LIP2 PE=2 SV=1	0.486	0.0974513	288.85	0.225
Pathogenesis-related protein 5 OS=Arabidopsis thaliana GN=At1g75040 PE=1 SV=1	0.313	0.0974513	288.85	0.225
Nucleolin 1 OS=Arabidopsis thaliana GN=NUCL1 PE=1 SV=1	0.255	0.0989505	293.29	0.225
Monothiol glutaredoxin-S14, chloroplastic OS=Arabidopsis thaliana GN=GRXS14 PE=1 SV=2	0.25	0.097951	290.33	0.225
Transmembrane 9 superfamily member 12 OS=Arabidopsis thaliana GN=TMN12 PE=2 SV=1	0.241	0.0984508	291.81	0.225
Fructose-bisphosphate aldolase 2, chloroplastic OS=Arabidopsis thaliana GN=FBA2 PE=1 SV=2	-0.187	0.0974513	288.85	0.225
V-type proton ATPase subunit B3 OS=Arabidopsis thaliana GN=VHA-B3 PE=2 SV=1	-0.189	0.0984508	291.81	0.225
Photosystem I reaction center subunit N, chloroplastic OS=Arabidopsis thaliana GN=PSAN PE=1 SV=2	-0.201	0.0974513	288.85	0.225
ATP-dependent zinc metalloprotease FTSH 2, chloroplastic OS=Arabidopsis thaliana GN=FTSH2 PE=1 SV=1	-0.203	0.0974513	288.85	0.225
Red chlorophyll catabolite reductase, chloroplastic OS=Arabidopsis thaliana GN=RCCR PE=1 SV=2	-0.22	0.097951	290.33	0.225
PsbP domain-containing protein 5, chloroplastic OS=Arabidopsis thaliana GN=PPD5 PE=1 SV=3	-0.239	0.097951	290.33	0.225
Protein PROTON GRADIENT REGULATION 5, chloroplastic OS=Arabidopsis thaliana GN=PGR5 PE=1 SV=1	-0.288	0.097951	290.33	0.225
Expressed protein OS=Arabidopsis thaliana GN=At2g25670 PE=2 SV=1	0.409	0.0984508	291.81	0.226
Protein disulfide-isomerase like 2-1 OS=Arabidopsis thaliana GN=PDIL2-1 PE=2 SV=1	0.409	0.0994503	294.77	0.226
Cytochrome b OS=Arabidopsis thaliana GN=MT-CYB PE=2 SV=2	0.321	0.0994503	294.77	0.226
Mediator of RNA polymerase II transcription subunit 37f OS=Arabidopsis thaliana GN=MED37F PE=1 SV=2	0.313	0.0989505	293.29	0.226
Apospory-associated protein C OS=Arabidopsis thaliana GN=At5g57330 PE=1 SV=1	0.259	0.0994503	294.77	0.226
NADH dehydrogenase [ubiquinone] flavoprotein 2, mitochondrial OS=Arabidopsis thaliana GN=At4g02580 PE=1 SV=3	0.254	0.0989505	293.29	0.226
Heat shock 70 kDa protein 3 OS=Arabidopsis thaliana GN=HSP70-3 PE=1 SV=1	0.238	0.097951	290.33	0.226
Thiosulfate/3-mercaptopyruvate sulfurtransferase 1, mitochondrial OS=Arabidopsis thaliana GN=STR1 PE=1 SV=1	0.225	0.097951	290.33	0.226
Pentatricopeptide repeat-containing protein At1g02150 OS=Arabidopsis thaliana GN=At1g02150 PE=2 SV=2	0.218	0.09995	296.25	0.226
Prohibitin-3, mitochondrial OS=Arabidopsis thaliana GN=PHB3 PE=1 SV=1	0.2	0.0984508	291.81	0.226
Phospholipase D alpha 1 OS=Arabidopsis thaliana GN=PLDALPHA1 PE=1 SV=2	0.197	0.0994503	294.77	0.226
Photosynthetic NDH subunit of lumenal location 1, chloroplastic OS=Arabidopsis thaliana GN=PNSL1 PE=1 SV=2	-0.228	0.09995	296.25	0.226
Putative uncharacterized protein At1g02475 OS=Arabidopsis thaliana GN=At1g02475 PE=2 SV=1	-0.274	0.0989505	293.29	0.226
DEK domain-containing chromatin associated protein OS=Arabidopsis thaliana GN=At4g26630 PE=1 SV=1	-0.291	0.0989505	293.29	0.226
Probable serine/threonine-protein kinase At4g35230 OS=Arabidopsis thaliana GN=At4g35230 PE=1 SV=1	-0.371	0.0984508	291.81	0.226
Membrane steroid-binding protein 1 OS=Arabidopsis thaliana GN=MSBP1 PE=1 SV=2	0.586	0.09995	296.25	0.227
60S ribosomal protein L37-2 OS=Arabidopsis thaliana GN=RPL37B PE=3 SV=2	0.424	0.10045	297.73	0.227
40S ribosomal protein S13-1 OS=Arabidopsis thaliana GN=RPS13A PE=2 SV=1	0.348	0.10045	297.73	0.227
Receptor for activated C kinase 1B OS=Arabidopsis thaliana GN=RACK1B PE=1 SV=1	0.307	0.10095	299.21	0.227
Ferritin-4, chloroplastic OS=Arabidopsis thaliana GN=FER4 PE=2 SV=1	0.252	0.10095	299.21	0.227
Obg-like ATPase 1 OS=Arabidopsis thaliana GN=YchF1 PE=1 SV=1	0.207	0.09995	296.25	0.227
Aconitate hydratase 3, mitochondrial OS=Arabidopsis thaliana GN=ACO3 PE=1 SV=3	0.195	0.10045	297.73	0.227
Photosystem I P700 chlorophyll a apoprotein A2 OS=Arabidopsis thaliana GN=psaB PE=3 SV=1	-0.189	0.10045	297.73	0.227
Ferredoxin-thioredoxin reductase catalytic chain, chloroplastic OS=Arabidopsis thaliana GN=FTRC PE=2 SV=1	-0.248	0.10045	297.73	0.227
60S ribosomal protein L9-2 OS=Arabidopsis thaliana GN=RPL9D PE=2 SV=1	0.502	0.101449	300.7	0.228
Heat shock 70 kDa protein 7, chloroplastic OS=Arabidopsis thaliana GN=HSP70-7 PE=2 SV=1	-0.184	0.101449	300.7	0.228
Early nodulin-related protein OS=Arabidopsis thaliana GN=T1N24.3 PE=2 SV=1	-0.397	0.101449	300.7	0.228
Ribulose-phosphate 3-epimerase OS=Arabidopsis thaliana GN=At3g01850 PE=2 SV=1	-0.52	0.10095	299.21	0.228
Tubulin beta-4 chain OS=Arabidopsis thaliana GN=TUBB4 PE=2 SV=2	0.265	0.102449	303.66	0.229
Chitin elicitor receptor kinase 1 OS=Arabidopsis thaliana GN=CERK1 PE=1 SV=1	-0.512	0.102449	303.66	0.229
7-hydroxymethyl chlorophyll a reductase, chloroplastic OS=Arabidopsis thaliana GN=HCAR PE=1 SV=1	0.55	0.102449	303.66	0.23
Rubisco accumulation factor 1.1, chloroplastic OS=Arabidopsis thaliana GN=RAF1.1 PE=1 SV=1	0.249	0.102449	303.66	0.23
Probable mediator of RNA polymerase II transcription subunit 37e OS=Arabidopsis thaliana GN=MED37E PE=1 SV=3	0.223	0.102449	303.66	0.23
Uridine 5'-monophosphate synthase OS=Arabidopsis thaliana GN=PYRE-F PE=2 SV=2	0.219	0.102949	305.14	0.23
Monothiol glutaredoxin-S12, chloroplastic OS=Arabidopsis thaliana GN=GRXS12 PE=1 SV=2	-0.232	0.102949	305.14	0.23
Transcription repressor OFP1 OS=Arabidopsis thaliana GN=OFP1 PE=1 SV=1	-0.505	0.102949	305.14	0.23
Acyl-CoA-binding domain-containing protein 4 OS=Arabidopsis thaliana GN=ACBP4 PE=1 SV=1	0.591	0.103448	306.62	0.231
At3g62810 OS=Arabidopsis thaliana GN=F26K9_240 PE=2 SV=1	0.541	0.103448	306.62	0.231
Plastid transcriptionally active 3 OS=Arabidopsis thaliana GN=PTAC3 PE=4 SV=1	0.305	0.104448	309.58	0.231
Nascent polypeptide-associated complex subunit alpha-like protein 3 OS=Arabidopsis thaliana GN=At5g13850 PE=1 SV=1	0.299	0.104448	309.58	0.231
Heat shock 70 kDa protein 9, mitochondrial OS=Arabidopsis thaliana GN=HSP70-9 PE=2 SV=1	0.23	0.104948	311.06	0.231
AT4g30010/F6G3_40 OS=Arabidopsis thaliana GN=F6G3.40 PE=2 SV=1	0.227	0.103948	308.1	0.231
UDP-glucuronic acid decarboxylase 3 OS=Arabidopsis thaliana GN=UXS3 PE=1 SV=1	0.208	0.104448	309.58	0.231
Ras-related protein RABH1b OS=Arabidopsis thaliana GN=RABH1B PE=1 SV=1	0.204	0.103948	308.1	0.231
Probable phosphoglucomutase, cytoplasmic 1 OS=Arabidopsis thaliana GN=At1g23190 PE=2 SV=2	0.2	0.103948	308.1	0.231
Chaperonin 60 subunit alpha 1, chloroplastic OS=Arabidopsis thaliana GN=CPN60A1 PE=1 SV=2	0.181	0.104948	311.06	0.231
ATMRK1 OS=Arabidopsis thaliana GN=F16M2_110 PE=2 SV=1	-0.271	0.103948	308.1	0.231
Peroxisomal membrane protein PEX14 OS=Arabidopsis thaliana GN=PEX14 PE=1 SV=2	-0.518	0.103948	308.1	0.231
AT4g28030/T13J8_140 OS=Arabidopsis thaliana GN=At4g28030 PE=2 SV=1	0.403	0.105447	312.55	0.232
Protein RETICULATA-RELATED 3, chloroplastic OS=Arabidopsis thaliana GN=RER3 PE=1 SV=1	0.297	0.104948	311.06	0.232
Tropinone reductase homolog At1g07440 OS=Arabidopsis thaliana GN=At1g07440 PE=1 SV=1	0.286	0.105447	312.55	0.232
Clustered mitochondria protein OS=Arabidopsis thaliana GN=FMT PE=2 SV=1	0.268	0.104448	309.58	0.232
Glucose-6-phosphate 1-dehydrogenase, cytoplasmic isoform 1 OS=Arabidopsis thaliana GN=ACG9 PE=2 SV=1	0.247	0.104948	311.06	0.232
Profilin-1 OS=Arabidopsis thaliana GN=PRO1 PE=1 SV=1	0.224	0.104948	311.06	0.232
AT4G23670 protein OS=Arabidopsis thaliana GN=F9D16.140 PE=2 SV=1	0.195	0.104448	309.58	0.232
2-oxoglutarate (2OG) and Fe(II)-dependent oxygenase superfamily protein OS=Arabidopsis thaliana GN=At3g19010 PE=2 SV=1	0.39	0.105947	314.03	0.233
Thioredoxin-like protein CXXS1 OS=Arabidopsis thaliana GN=CXXS1 PE=2 SV=2	-0.445	0.105947	314.03	0.233
AT3g17930/MEB5_15 OS=Arabidopsis thaliana GN=DAC PE=1 SV=1	-0.53	0.105947	314.03	0.233
60S ribosomal protein L18-2 OS=Arabidopsis thaliana GN=RPL18B PE=1 SV=2	0.293	0.106947	316.99	0.234
Zinc-binding dehydrogenase family protein OS=Arabidopsis thaliana GN=At5g16980 PE=4 SV=1	-0.337	0.106947	316.99	0.234
Putative ion channel POLLUX-like 2 OS=Arabidopsis thaliana GN=At5g43745 PE=2 SV=1	-0.58	0.106447	315.51	0.234
LETM1-like protein OS=Arabidopsis thaliana GN=At1g65540 PE=4 SV=1	0.647	0.107446	318.47	0.235
Eukaryotic translation initiation factor 3 subunit D OS=Arabidopsis thaliana GN=TIF3D1 PE=1 SV=1	0.276	0.107946	319.95	0.235
60S ribosomal protein L13a-4 OS=Arabidopsis thaliana GN=RPL13AD PE=2 SV=1	0.251	0.107446	318.47	0.235
Putative uncharacterized protein OS=Arabidopsis thaliana GN=At5g46420 PE=3 SV=1	0.456	0.107946	319.95	0.236
Translocon-associated protein subunit alpha OS=Arabidopsis thaliana GN=At2g21160 PE=2 SV=3	0.327	0.108446	321.43	0.236
AP-4 complex subunit mu OS=Arabidopsis thaliana GN=AP4M PE=2 SV=1	0.313	0.107946	319.95	0.236
60S ribosomal protein L12-1 OS=Arabidopsis thaliana GN=RPL12A PE=2 SV=2	0.28	0.108946	322.91	0.236
Transducin family protein / WD-40 repeat family protein OS=Arabidopsis thaliana GN=At3g18860 PE=4 SV=1	0.24	0.108446	321.43	0.236
Mitochondrial adenine nucleotide transporter ADNT1 OS=Arabidopsis thaliana GN=ADNT1 PE=1 SV=1	0.232	0.108446	321.43	0.236
T-complex protein 1 subunit eta OS=Arabidopsis thaliana GN=CCT7 PE=1 SV=1	0.199	0.107946	319.95	0.236
NAD(P)H-quinone oxidoreductase subunit N, chloroplastic OS=Arabidopsis thaliana GN=ndhN PE=2 SV=1	-0.215	0.108446	321.43	0.236
At1g54500/F20D21_31 OS=Arabidopsis thaliana GN=F20D21.31 PE=2 SV=1	-0.244	0.108946	322.91	0.236
Dynamin-related protein 3B OS=Arabidopsis thaliana GN=DRP3B PE=1 SV=2	-0.264	0.108446	321.43	0.236
Gamma carbonic anhydrase 2, mitochondrial OS=Arabidopsis thaliana GN=GAMMACA2 PE=1 SV=1	0.227	0.108946	322.91	0.237
Putative uncharacterized protein OS=Arabidopsis thaliana GN=F26A9.12 PE=2 SV=1	-0.198	0.109445	324.4	0.237
30S ribosomal protein S8, chloroplastic OS=Arabidopsis thaliana GN=rps8 PE=3 SV=1	-0.202	0.109945	325.88	0.237
Peroxisomal 2,4-dienoyl-CoA reductase OS=Arabidopsis thaliana GN=At3g12800 PE=2 SV=1	-0.217	0.109445	324.4	0.237
Chlorophyll a-b binding protein 1, chloroplastic OS=Arabidopsis thaliana GN=LHCB1.3 PE=1 SV=1	-0.316	0.109445	324.4	0.237
LETM1-like protein OS=Arabidopsis thaliana GN=LETM1 PE=4 SV=1	-0.551	0.109445	324.4	0.237
GDP-mannose 4,6 dehydratase 2 OS=Arabidopsis thaliana GN=MUR1 PE=1 SV=3	0.431	0.110445	327.36	0.238
Isoamylase 3, chloroplastic OS=Arabidopsis thaliana GN=ISA3 PE=1 SV=2	0.393	0.109945	325.88	0.238
Protein TIC 55, chloroplastic OS=Arabidopsis thaliana GN=TIC55 PE=1 SV=1	-0.2	0.110445	327.36	0.238
RNA-binding protein BRN1 OS=Arabidopsis thaliana GN=BRN1 PE=2 SV=1	0.306	0.110945	328.84	0.239
40S ribosomal protein S15-1 OS=Arabidopsis thaliana GN=RPS15A PE=2 SV=1	0.255	0.110945	328.84	0.239
Ankyrin repeat family protein OS=Arabidopsis thaliana GN=At2g26210 PE=2 SV=1	-0.321	0.110945	328.84	0.239
SNF1-related protein kinase regulatory subunit beta-1 OS=Arabidopsis thaliana GN=KINB1 PE=1 SV=1	-0.555	0.111444	330.32	0.239
At2g34585 OS=Arabidopsis thaliana GN=At2g34580 PE=1 SV=1	0.532	0.111444	330.32	0.24
Beta-adaptin-like protein C OS=Arabidopsis thaliana GN=BETAC-AD PE=1 SV=2	0.343	0.111944	331.8	0.24
Berberine bridge enzyme-like 19 OS=Arabidopsis thaliana GN=At4g20830 PE=1 SV=2	-0.199	0.111944	331.8	0.24
PHD finger protein ALFIN-LIKE 7 OS=Arabidopsis thaliana GN=AL7 PE=1 SV=1	0.471	0.112944	334.76	0.242
ABC transporter-like OS=Arabidopsis thaliana GN=MXK3.17 PE=2 SV=1	0.221	0.112944	334.76	0.242
Chaperonin 60 subunit beta 1, chloroplastic OS=Arabidopsis thaliana GN=CPN60B1 PE=1 SV=3	0.184	0.113443	336.25	0.242
Delta(24)-sterol reductase OS=Arabidopsis thaliana GN=DIM PE=1 SV=2	-0.191	0.112944	334.76	0.242
NAD(P)H-quinone oxidoreductase subunit 4L, chloroplastic OS=Arabidopsis thaliana GN=ndhE PE=3 SV=2	-0.421	0.113943	337.73	0.242
AIG2-like protein D OS=Arabidopsis thaliana GN=AIG2LD PE=2 SV=1	0.415	0.113943	337.73	0.243
Peroxidase 37 OS=Arabidopsis thaliana GN=PER37 PE=2 SV=1	0.37	0.113943	337.73	0.243
AT1G60000 protein OS=Arabidopsis thaliana GN=T2K10.5 PE=2 SV=1	0.224	0.113943	337.73	0.243
60S ribosomal protein L19-1 OS=Arabidopsis thaliana GN=RPL19A PE=2 SV=1	0.214	0.113943	337.73	0.243
NADH dehydrogenase [ubiquinone] iron-sulfur protein 3 OS=Arabidopsis thaliana GN=NAD9 PE=1 SV=2	0.212	0.113443	336.25	0.243
AT1G49750 protein OS=Arabidopsis thaliana GN=F14J22.4 PE=2 SV=1	0.201	0.113943	337.73	0.243
Clathrin heavy chain 2 OS=Arabidopsis thaliana GN=CHC2 PE=1 SV=1	0.178	0.114443	339.21	0.243
Glutathione gamma-glutamylcysteinyltransferase 1 OS=Arabidopsis thaliana GN=PCS1 PE=1 SV=1	0.233	0.114943	340.69	0.244
Endochitinase At2g43620 OS=Arabidopsis thaliana GN=At2g43620 PE=3 SV=1	-0.238	0.114943	340.69	0.244
Dehydrin COR47 OS=Arabidopsis thaliana GN=COR47 PE=1 SV=2	-0.279	0.115442	342.17	0.244
Abscisic acid receptor PYR1 OS=Arabidopsis thaliana GN=PYR1 PE=1 SV=1	0.275	0.115942	343.65	0.245
ARM repeat superfamily protein OS=Arabidopsis thaliana GN=At3g08943 PE=4 SV=2	0.223	0.115442	342.17	0.245
Glyoxylate/succinic semialdehyde reductase 2, chloroplastic OS=Arabidopsis thaliana GN=GLYR2 PE=1 SV=1	-0.217	0.115942	343.65	0.245
Asparagine synthetase [glutamine-hydrolyzing] 1 OS=Arabidopsis thaliana GN=ASN1 PE=2 SV=2	-0.308	0.115442	342.17	0.245
Villin-2 OS=Arabidopsis thaliana GN=VLN2 PE=1 SV=2	-0.344	0.115442	342.17	0.245
14-3-3-like protein GF14 epsilon OS=Arabidopsis thaliana GN=GRF10 PE=1 SV=1	0.2	0.116942	346.61	0.246
Rhodanese-like domain-containing protein 10 OS=Arabidopsis thaliana GN=STR10 PE=2 SV=1	-0.254	0.116442	345.13	0.246
Asparagine synthetase [glutamine-hydrolyzing] 3 OS=Arabidopsis thaliana GN=ASN3 PE=2 SV=1	-0.265	0.116442	345.13	0.246
Putative uncharacterized protein At2g22400 OS=Arabidopsis thaliana GN=At2g22400 PE=1 SV=1	0.553	0.116942	346.61	0.247
Protein PLASTID REDOX INSENSITIVE 2 OS=Arabidopsis thaliana GN=PRIN2 PE=1 SV=1	0.355	0.117441	348.1	0.247
NADH dehydrogenase [ubiquinone] iron-sulfur protein 4, mitochondrial OS=Arabidopsis thaliana GN=FRO1 PE=2 SV=1	0.248	0.117441	348.1	0.247
Mannosylglycoprotein endo-beta-mannosidase OS=Arabidopsis thaliana GN=EBM PE=1 SV=3	-0.264	0.117441	348.1	0.247
At2g32500 OS=Arabidopsis thaliana GN=At2g32500 PE=2 SV=1	-0.437	0.116942	346.61	0.247
Serine/arginine-rich SC35-like splicing factor SCL30 OS=Arabidopsis thaliana GN=SCL30 PE=1 SV=1	0.334	0.118441	351.06	0.248
Starch synthase 1, chloroplastic/amyloplastic OS=Arabidopsis thaliana GN=SS1 PE=2 SV=1	0.276	0.118941	352.54	0.248
ATP-dependent 6-phosphofructokinase 1 OS=Arabidopsis thaliana GN=PFK1 PE=1 SV=1	0.242	0.117941	349.58	0.248
Tubulin beta-4 chain OS=Arabidopsis thaliana GN=TUBB4 PE=2 SV=2	0.179	0.118441	351.06	0.248
Uncharacterized oxidoreductase At1g06690, chloroplastic OS=Arabidopsis thaliana GN=At1g06690 PE=1 SV=1	-0.218	0.118441	351.06	0.248
reversed Probable UDP-N-acetylglucosamine--peptide N-acetylglucosaminyltransferase SEC OS=Arabidopsis thaliana GN=SEC PE=2 SV=1	-0.338	0.117941	349.58	0.248
60S ribosomal protein L17-1 OS=Arabidopsis thaliana GN=RPL17A PE=2 SV=1	0.462	0.118941	352.54	0.249
40S ribosomal protein S3-1 OS=Arabidopsis thaliana GN=RPS3A PE=1 SV=1	0.251	0.11944	354.02	0.249
Copper chaperone OS=Arabidopsis thaliana GN=CCH PE=4 SV=1	0.19	0.11944	354.02	0.249
Phosphoglycerate kinase 1, chloroplastic OS=Arabidopsis thaliana GN=PGK1 PE=1 SV=1	-0.181	0.118941	352.54	0.249
At5g45170 OS=Arabidopsis thaliana GN=At5g45170 PE=2 SV=1	-0.199	0.11944	354.02	0.249
D-3-phosphoglycerate dehydrogenase 3, chloroplastic OS=Arabidopsis thaliana GN=PGDH3 PE=1 SV=1	-0.208	0.118941	352.54	0.249
Histidine biosynthesis bifunctional protein hisIE, chloroplastic OS=Arabidopsis thaliana GN=HISN2 PE=1 SV=1	-0.292	0.11944	354.02	0.249
SKP1-like protein 1A OS=Arabidopsis thaliana GN=SKP1A PE=1 SV=1	0.294	0.11994	355.5	0.25
mRNA-decapping enzyme-like protein OS=Arabidopsis thaliana GN=At1g08370 PE=1 SV=2	-0.285	0.12044	356.98	0.251
HAD superfamily, subfamily IIIB acid phosphatase OS=Arabidopsis thaliana GN=At5g44020 PE=2 SV=1	-0.196	0.121939	361.43	0.253
Sodium Bile acid symporter family OS=Arabidopsis thaliana GN=At3g56160 PE=4 SV=1	0.545	0.122439	362.91	0.254
Glutathione S-transferase DHAR1, mitochondrial OS=Arabidopsis thaliana GN=DHAR1 PE=1 SV=1	0.192	0.122939	364.39	0.254
Dihydrolipoyllysine-residue acetyltransferase component 2 of pyruvate dehydrogenase complex, mitochondrial OS=Arabidopsis thaliana GN=At3g13930 PE=1 SV=2	0.187	0.122439	362.91	0.254
Protein PLASTID MOVEMENT IMPAIRED 1 OS=Arabidopsis thaliana GN=PMI1 PE=1 SV=1	-0.208	0.122939	364.39	0.254
Putative uncharacterized protein At1g53210 OS=Arabidopsis thaliana GN=At1g53210 PE=2 SV=1	-0.224	0.122439	362.91	0.254
Alcohol dehydrogenase-like 4 OS=Arabidopsis thaliana GN=At1g64710 PE=2 SV=1	0.212	0.123438	365.87	0.255
ATP-citrate synthase beta chain protein 1 OS=Arabidopsis thaliana GN=ACLB-1 PE=2 SV=1	0.186	0.123938	367.35	0.255
Isoform 2 of Beta carbonic anhydrase 2, chloroplastic OS=Arabidopsis thaliana GN=BCA2	-0.18	0.123438	365.87	0.255
30S ribosomal protein S18, chloroplastic OS=Arabidopsis thaliana GN=rps18 PE=3 SV=1	-0.234	0.122939	364.39	0.255
Arginase 2, mitochondrial OS=Arabidopsis thaliana GN=ARGAH2 PE=2 SV=1	-0.248	0.123938	367.35	0.255
reversed E3 ubiquitin-protein ligase BRE1-like 1 OS=Arabidopsis thaliana GN=HUB1 PE=1 SV=1	-0.335	0.123438	365.87	0.255
Uncharacterized methyltransferase At2g41040, chloroplastic OS=Arabidopsis thaliana GN=At2g41040 PE=2 SV=1	-0.355	0.122939	364.39	0.255
ADP-ribosylation factor-like protein 8a OS=Arabidopsis thaliana GN=ARL8A PE=2 SV=1	-0.426	0.123938	367.35	0.255
Tubulin beta-6 chain OS=Arabidopsis thaliana GN=TUBB6 PE=2 SV=1	0.242	0.124438	368.83	0.256
26S protease regulatory subunit S10B homolog B OS=Arabidopsis thaliana GN=RPT4B PE=1 SV=1	0.214	0.123938	367.35	0.256
AT4g23680/F9D16_150 OS=Arabidopsis thaliana GN=F9D16.150 PE=2 SV=1	-0.224	0.124438	368.83	0.256
Tryptophan synthase beta chain OS=Arabidopsis thaliana GN=TSBtype2 PE=2 SV=1	-0.271	0.124438	368.83	0.256
Thioredoxin H2 OS=Arabidopsis thaliana GN=TRX2 PE=2 SV=2	0.487	0.125437	371.8	0.257
Indole glucosinolate O-methyltransferase 4 OS=Arabidopsis thaliana GN=IGMT4 PE=2 SV=1	0.229	0.125437	371.8	0.257
Diaminopimelate decarboxylase 1, chloroplastic OS=Arabidopsis thaliana GN=LYSA1 PE=1 SV=1	0.21	0.125937	373.28	0.257
Chlorophyll a-b binding protein 6, chloroplastic OS=Arabidopsis thaliana GN=LHCA1 PE=1 SV=1	-0.189	0.125437	371.8	0.257
Photosystem I reaction center subunit VI-2, chloroplastic OS=Arabidopsis thaliana GN=PSAH2 PE=2 SV=1	-0.211	0.125937	373.28	0.257
GroES-like zinc-binding alcohol dehydrogenase family protein OS=Arabidopsis thaliana GN=At5g63620 PE=4 SV=1	-0.265	0.125437	371.8	0.257
GTP-binding protein OBGC, chloroplastic OS=Arabidopsis thaliana GN=OBGL PE=2 SV=1	0.465	0.126437	374.76	0.258
Developmentally-regulated G-protein 1 OS=Arabidopsis thaliana GN=DRG1 PE=1 SV=1	0.249	0.126437	374.76	0.258
Peroxisomal and mitochondrial division factor 2 OS=Arabidopsis thaliana GN=PMD2 PE=1 SV=1	0.19	0.125937	373.28	0.258
AT3g10020/T22K18_16 OS=Arabidopsis thaliana GN=T22K18.16 PE=1 SV=1	-0.405	0.125937	373.28	0.258
Putative transferase At4g12130, mitochondrial OS=Arabidopsis thaliana GN=At4g12130 PE=1 SV=1	0.506	0.127436	377.72	0.259
Coatomer subunit beta-1 OS=Arabidopsis thaliana GN=At4g31480 PE=2 SV=2	0.194	0.126937	376.24	0.259
Malate dehydrogenase 1, mitochondrial OS=Arabidopsis thaliana GN=At1g53240 PE=1 SV=1	0.194	0.127436	377.72	0.259
ATP-sulfurylase 3, chloroplastic OS=Arabidopsis thaliana GN=APS3 PE=1 SV=1	-0.381	0.126937	376.24	0.259
Protein SCO1 homolog 1, mitochondrial OS=Arabidopsis thaliana GN=HCC1 PE=2 SV=1	0.605	0.127936	379.2	0.26
Tropinone reductase homolog At2g29290 OS=Arabidopsis thaliana GN=At2g29290 PE=2 SV=1	-0.269	0.127936	379.2	0.26
3-ketoacyl-CoA synthase 10 OS=Arabidopsis thaliana GN=FDH PE=1 SV=2	-0.352	0.128436	380.68	0.26
Protein COFACTOR ASSEMBLY OF COMPLEX C SUBUNIT B CCB3, chloroplastic OS=Arabidopsis thaliana GN=CCB3 PE=1 SV=1	0.437	0.128436	380.68	0.261
60S ribosomal protein L7a-1 OS=Arabidopsis thaliana GN=RPL7AA PE=2 SV=2	0.234	0.128436	380.68	0.261
AT1G65270 protein OS=Arabidopsis thaliana GN=T8F5.4 PE=2 SV=1	0.314	0.129435	383.65	0.262
reversed MADS-box protein OS=Arabidopsis thaliana GN=AGL94 PE=2 SV=1	-0.477	0.129435	383.65	0.262
Putative uncharacterized protein At5g11500 OS=Arabidopsis thaliana GN=F15N18_90 PE=2 SV=1	0.598	0.130435	386.61	0.263
40S ribosomal protein S24-2 OS=Arabidopsis thaliana GN=RPS24B PE=2 SV=2	0.309	0.130935	388.09	0.263
Desiccation-related protein At2g46140 OS=Arabidopsis thaliana GN=At2g46140 PE=1 SV=1	0.29	0.130935	388.09	0.263
Ras-related protein RABA1b OS=Arabidopsis thaliana GN=RABA1B PE=1 SV=1	0.282	0.130435	386.61	0.263
GDP-mannose 4,6 dehydratase 1 OS=Arabidopsis thaliana GN=GMD1 PE=1 SV=1	0.281	0.130935	388.09	0.263
Dihydroneopterin aldolase 2 OS=Arabidopsis thaliana GN=FOLB2 PE=1 SV=1	0.259	0.129935	385.13	0.263
Peptidyl-prolyl cis-trans isomerase CYP20-1 OS=Arabidopsis thaliana GN=CYP20-1 PE=1 SV=1	0.253	0.130435	386.61	0.263
Threonine--tRNA ligase, chloroplastic/mitochondrial 2 OS=Arabidopsis thaliana GN=EMB2761 PE=2 SV=1	0.25	0.130935	388.09	0.263
Bifunctional aspartate aminotransferase and glutamate/aspartate-prephenate aminotransferase OS=Arabidopsis thaliana GN=PAT PE=1 SV=2	-0.193	0.130935	388.09	0.263
Uncharacterized protein OS=Arabidopsis thaliana GN=At5g23700 PE=1 SV=1	-0.229	0.129935	385.13	0.263
Lysine-tRNA ligase OS=Arabidopsis thaliana GN=At3g01060 PE=1 SV=1	-0.271	0.129935	385.13	0.263
Dihydrolipoyllysine-residue acetyltransferase component 1 of pyruvate dehydrogenase complex, mitochondrial OS=Arabidopsis thaliana GN=LTA3 PE=1 SV=2	0.252	0.130935	388.09	0.264
Nucleoside diphosphate kinase III, chloroplastic/mitochondrial OS=Arabidopsis thaliana GN=NDPK3 PE=1 SV=1	0.206	0.130935	388.09	0.264
Putative uncharacterized protein At4g27585 OS=Arabidopsis thaliana GN=At4g27585 PE=1 SV=1	0.206	0.131434	389.57	0.264
Ribosome-recycling factor, chloroplastic OS=Arabidopsis thaliana GN=RRF PE=2 SV=2	-0.188	0.131934	391.05	0.264
40S ribosomal protein S13-2 OS=Arabidopsis thaliana GN=RPS13B PE=2 SV=1	0.452	0.132434	392.53	0.265
Aconitate hydratase 1 OS=Arabidopsis thaliana GN=ACO1 PE=1 SV=2	0.269	0.132434	392.53	0.265
At1g04800 OS=Arabidopsis thaliana GN=F13M7.21 PE=2 SV=1	0.235	0.132434	392.53	0.265
Ribose-phosphate pyrophosphokinase 4 OS=Arabidopsis thaliana GN=PRS4 PE=1 SV=2	0.226	0.132434	392.53	0.265
ATP sulfurylase 2 OS=Arabidopsis thaliana GN=APS2 PE=1 SV=1	0.196	0.132934	394.01	0.265
Candidate G-protein Coupled Receptor 7 OS=Arabidopsis thaliana GN=At5g18520 PE=4 SV=1	0.419	0.133433	395.5	0.266
31 kDa ribonucleoprotein, chloroplastic OS=Arabidopsis thaliana GN=CP31A PE=1 SV=1	-0.182	0.133433	395.5	0.266
Chloroplast processing peptidase OS=Arabidopsis thaliana GN=PLSP1 PE=2 SV=2	-0.228	0.132934	394.01	0.266
Malate dehydrogenase 2, mitochondrial OS=Arabidopsis thaliana GN=At3g15020 PE=1 SV=1	0.335	0.134933	399.94	0.268
2-oxoglutarate dehydrogenase, E1 component OS=Arabidopsis thaliana GN=At3g55410 PE=1 SV=1	0.194	0.134433	398.46	0.268
ATP-dependent helicase BRM OS=Arabidopsis thaliana GN=BRM PE=1 SV=1	-0.377	0.134433	398.46	0.268
Probable histone H2AXa OS=Arabidopsis thaliana GN=At1g08880 PE=1 SV=1	-0.472	0.134933	399.94	0.268
Kinesin-like protein KIN-13A OS=Arabidopsis thaliana GN=KIN13A PE=1 SV=1	0.643	0.135932	402.9	0.269
At3g03590 OS=Arabidopsis thaliana GN=At3g03590 PE=2 SV=1	0.53	0.136432	404.38	0.269
Low-density receptor-like protein OS=Arabidopsis thaliana GN=At3g02900 PE=4 SV=2	0.435	0.135932	402.9	0.269
Proteasome subunit alpha type-5-A OS=Arabidopsis thaliana GN=PAE1 PE=1 SV=1	0.242	0.135932	402.9	0.269
2-dehydro-3-deoxyphosphooctonate aldolase 1 OS=Arabidopsis thaliana GN=KDSA1 PE=1 SV=2	0.205	0.135932	402.9	0.269
Protein TIC 20-II, chloroplastic OS=Arabidopsis thaliana GN=TIC20-II PE=2 SV=1	-0.207	0.135432	401.42	0.269
Hypersensitive-induced response protein 3 OS=Arabidopsis thaliana GN=HIR3 PE=1 SV=1	-0.228	0.135932	402.9	0.269
Ycf3-interacting protein 1, chloroplastic OS=Arabidopsis thaliana GN=Y3IP1 PE=1 SV=1	-0.357	0.135432	401.42	0.269
ATPase 2, plasma membrane-type OS=Arabidopsis thaliana GN=AHA2 PE=1 SV=2	-0.468	0.136432	404.38	0.269
F11F12.1 protein OS=Arabidopsis thaliana GN=F11F12.1 PE=1 SV=1	0.452	0.136932	405.87	0.27
Soluble inorganic pyrophosphatase 6, chloroplastic OS=Arabidopsis thaliana GN=PPA6 PE=1 SV=1	-0.176	0.135932	402.9	0.27
Subtilisin-like protease SBT1.4 OS=Arabidopsis thaliana GN=SBT1.4 PE=2 SV=1	-0.189	0.137431	407.35	0.27
Tautomerase/MIF superfamily protein OS=Arabidopsis thaliana GN=At5g57170 PE=4 SV=1	-0.295	0.135932	402.9	0.27
Cullin-1 OS=Arabidopsis thaliana GN=CUL1 PE=1 SV=1	-0.35	0.136932	405.87	0.27
Fatty acid amide hydrolase OS=Arabidopsis thaliana GN=FAAH PE=1 SV=1	-0.476	0.136932	405.87	0.27
UMP-CMP kinase 3 OS=Arabidopsis thaliana GN=UMK3 PE=1 SV=1	0.223	0.137931	408.83	0.271
V-type proton ATPase subunit E1 OS=Arabidopsis thaliana GN=VHA-E1 PE=1 SV=2	-0.179	0.137931	408.83	0.271
NADPH-dependent thioredoxin reductase 3 OS=Arabidopsis thaliana GN=NTRC PE=1 SV=2	-0.191	0.137931	408.83	0.271
reversed Mediator of RNA polymerase II transcription subunit 14 OS=Arabidopsis thaliana GN=MED14 PE=1 SV=1	-0.406	0.138431	410.31	0.271
At1g27330 OS=Arabidopsis thaliana GN=At1g27330 PE=2 SV=1	0.442	0.138931	411.79	0.272
60S ribosomal protein L34-1 OS=Arabidopsis thaliana GN=RPL34A PE=2 SV=1	0.267	0.138931	411.79	0.272
Putative uncharacterized protein AT4g34290 OS=Arabidopsis thaliana GN=At4g34290 PE=1 SV=1	0.251	0.138931	411.79	0.272
At1g04040/F21M11_2 OS=Arabidopsis thaliana GN=F21M11.2 PE=2 SV=1	0.245	0.13943	413.27	0.272
Elongation factor 1-beta 1 OS=Arabidopsis thaliana GN=At5g12110 PE=2 SV=2	0.237	0.138431	410.31	0.272
Isoform 2 of Beta carbonic anhydrase 4 OS=Arabidopsis thaliana GN=BCA4	-0.176	0.138431	410.31	0.272
Putative cyclin-D6-1 OS=Arabidopsis thaliana GN=CYCD6-1 PE=3 SV=1	-0.431	0.138931	411.79	0.272
ARF guanine-nucleotide exchange factor GNL1 OS=Arabidopsis thaliana GN=GNL1 PE=3 SV=1	-0.442	0.13943	413.27	0.272
Dirigent protein 20 OS=Arabidopsis thaliana GN=DIR20 PE=2 SV=1	0.21	0.14043	416.23	0.273
HINT 2 OS=Arabidopsis thaliana GN=HINT 2 PE=2 SV=1	-0.217	0.13993	414.75	0.273
AT4g30600/F17I23_60 OS=Arabidopsis thaliana GN=At4g30600 PE=2 SV=1	-0.452	0.14043	416.23	0.273
Probable phosphoinositide phosphatase SAC9 OS=Arabidopsis thaliana GN=SAC9 PE=1 SV=1	-0.473	0.13993	414.75	0.273
Gamma carbonic anhydrase 3, mitochondrial OS=Arabidopsis thaliana GN=GAMMACA3 PE=1 SV=1	0.315	0.14093	417.72	0.274
Protein SGT1 homolog B OS=Arabidopsis thaliana GN=SGT1B PE=1 SV=1	0.216	0.14043	416.23	0.274
Phosphoribosylformylglycinamidine cyclo-ligase, chloroplastic OS=Arabidopsis thaliana GN=PUR5 PE=1 SV=2	-0.221	0.14093	417.72	0.274
Peptide alpha-N-acetyltransferase OS=Arabidopsis thaliana GN=MXE10.5 PE=2 SV=1	0.279	0.141429	419.2	0.275
Glycerol-3-phosphate acyltransferase, chloroplastic OS=Arabidopsis thaliana GN=ATS1 PE=2 SV=2	0.205	0.141429	419.2	0.275
NAD(P)H-quinone oxidoreductase subunit 5, chloroplastic OS=Arabidopsis thaliana GN=ndhF PE=3 SV=1	-0.21	0.142429	422.16	0.276
UDP-glycosyltransferase 72B1 OS=Arabidopsis thaliana GN=UGT72B1 PE=1 SV=1	0.361	0.143928	426.6	0.277
UMP-CMP kinase 3 OS=Arabidopsis thaliana GN=UMK3 PE=1 SV=1	0.317	0.143428	425.12	0.277
Nicotinate-nucleotide pyrophosphorylase [carboxylating], chloroplastic OS=Arabidopsis thaliana GN=QPT PE=2 SV=2	0.264	0.143428	425.12	0.277
NADH dehydrogenase [ubiquinone] iron-sulfur protein 8-A, mitochondrial OS=Arabidopsis thaliana GN=At1g79010 PE=1 SV=1	0.249	0.143428	425.12	0.277
Uncharacterized protein At2g27730, mitochondrial OS=Arabidopsis thaliana GN=At2g27730 PE=1 SV=1	0.204	0.143428	425.12	0.277
Putative TypA-like translation elongation factor SVR3 OS=Arabidopsis thaliana GN=At5g13650 PE=4 SV=1	0.192	0.142929	423.64	0.277
Polyadenylate-binding protein 8 OS=Arabidopsis thaliana GN=PAB8 PE=1 SV=1	0.174	0.143928	426.6	0.277
ATP synthase gamma chain 1, chloroplastic OS=Arabidopsis thaliana GN=ATPC1 PE=1 SV=1	-0.167	0.142929	423.64	0.277
V-type proton ATPase subunit a2 OS=Arabidopsis thaliana GN=VHA-a2 PE=1 SV=1	-0.278	0.142929	423.64	0.277
Lycopene epsilon cyclase, chloroplastic OS=Arabidopsis thaliana GN=LUT2 PE=1 SV=2	0.392	0.144928	429.57	0.278
Probable signal peptidase complex subunit 2 OS=Arabidopsis thaliana GN=At2g39960 PE=2 SV=1	0.247	0.143928	426.6	0.278
Actin-7 OS=Arabidopsis thaliana GN=ACT7 PE=1 SV=1	0.178	0.143928	426.6	0.278
Dynamin-related protein 1E OS=Arabidopsis thaliana GN=DRP1E PE=1 SV=1	-0.231	0.144428	428.08	0.278
Probable inactive receptor kinase RLK902 OS=Arabidopsis thaliana GN=RLK902 PE=1 SV=1	-0.47	0.144428	428.08	0.278
ATP-sulfurylase 3, chloroplastic OS=Arabidopsis thaliana GN=APS3 PE=1 SV=1	0.232	0.145427	431.05	0.279
Beta-D-glucopyranosyl abscisate beta-glucosidase OS=Arabidopsis thaliana GN=BGLU18 PE=1 SV=2	0.226	0.145427	431.05	0.279
Heterodimeric geranylgeranyl pyrophosphate synthase large subunit 1, chloroplastic OS=Arabidopsis thaliana GN=GGPPS1 PE=1 SV=2	0.226	0.146427	434.01	0.279
At1g21440 OS=Arabidopsis thaliana GN=At1g21440 PE=2 SV=1	0.222	0.145427	431.05	0.279
Alanine aminotransferase 1, mitochondrial OS=Arabidopsis thaliana GN=ALAAT1 PE=1 SV=1	0.191	0.145927	432.53	0.279
Dihydroxy-acid dehydratase, chloroplastic OS=Arabidopsis thaliana GN=DHAD PE=1 SV=1	0.178	0.145927	432.53	0.279
Coproporphyrinogen-III oxidase 1, chloroplastic OS=Arabidopsis thaliana GN=CPX1 PE=2 SV=1	0.178	0.145927	432.53	0.279
Thioredoxin-like protein HCF164, chloroplastic OS=Arabidopsis thaliana GN=HCF164 PE=1 SV=2	-0.246	0.145927	432.53	0.279
CLIP-associated protein OS=Arabidopsis thaliana GN=CLASP PE=1 SV=1	-0.331	0.145427	431.05	0.279
Uncharacterized protein OS=Arabidopsis thaliana GN=At2g44760 PE=4 SV=1	-0.434	0.144928	429.57	0.279
Pentatricopeptide repeat-containing protein At1g55890, mitochondrial OS=Arabidopsis thaliana GN=At1g55890 PE=1 SV=1	0.481	0.147426	436.97	0.28
Defective in cullin neddylation protein OS=Arabidopsis thaliana GN=At3g12760 PE=2 SV=1	0.471	0.147426	436.97	0.28
Alpha/beta-Hydrolases superfamily protein OS=Arabidopsis thaliana GN=At1g13820 PE=2 SV=1	0.403	0.146927	435.49	0.28
Trifunctional UDP-glucose 4,6-dehydratase/UDP-4-keto-6-deoxy-D-glucose 3,5-epimerase/UDP-4-keto-L-rhamnose-reductase RHM2 OS=Arabidopsis thaliana GN=RHM2 PE=1 SV=1	0.329	0.146927	435.49	0.28
60S ribosomal protein L13a-2 OS=Arabidopsis thaliana GN=RPL13AB PE=2 SV=1	0.219	0.146427	434.01	0.28
ATP-dependent 6-phosphofructokinase 5, chloroplastic OS=Arabidopsis thaliana GN=PFK5 PE=1 SV=1	0.254	0.147426	436.97	0.281
GDP-mannose 4,6 dehydratase 2 OS=Arabidopsis thaliana GN=MUR1 PE=1 SV=3	0.239	0.147926	438.45	0.281
Pyrophosphate--fructose 6-phosphate 1-phosphotransferase subunit beta 1 OS=Arabidopsis thaliana GN=PFP-BETA1 PE=1 SV=1	0.216	0.147926	438.45	0.281
Eukaryotic translation initiation factor isoform 4G-1 OS=Arabidopsis thaliana GN=EIF(ISO)4G1 PE=1 SV=1	0.173	0.147926	438.45	0.281
FAD/NAD(P)-binding oxidoreductase family protein OS=Arabidopsis thaliana GN=At4g15765 PE=4 SV=1	-0.295	0.147926	438.45	0.281
reversed Exocyst complex component SEC8 OS=Arabidopsis thaliana GN=SEC8 PE=1 SV=1	-0.322	0.147426	436.97	0.281
Pre-mRNA-processing factor 39 OS=Arabidopsis thaliana GN=PRP39 PE=1 SV=1	0.246	0.149925	444.38	0.283
Glycine-rich RNA-binding protein 5, mitochondrial OS=Arabidopsis thaliana GN=RBG5 PE=2 SV=1	0.23	0.149425	442.9	0.283
40S ribosomal protein S15-1 OS=Arabidopsis thaliana GN=RPS15A PE=2 SV=1	0.207	0.149925	444.38	0.283
NADH dehydrogenase [ubiquinone] iron-sulfur protein 1, mitochondrial OS=Arabidopsis thaliana GN=EMB1467 PE=1 SV=2	0.188	0.149425	442.9	0.283
Transketolase-1, chloroplastic OS=Arabidopsis thaliana GN=TKL-1 PE=1 SV=1	-0.158	0.149425	442.9	0.283
Cytochrome b6-f complex subunit 4 OS=Arabidopsis thaliana GN=petD PE=3 SV=1	-0.22	0.149925	444.38	0.283
PHD finger protein ALFIN-LIKE 3 OS=Arabidopsis thaliana GN=AL3 PE=1 SV=1	0.486	0.150425	445.86	0.284
Eukaryotic translation initiation factor 2 subunit alpha homolog OS=Arabidopsis thaliana GN=At2g40290 PE=1 SV=2	0.207	0.150925	447.34	0.284
Nudix hydrolase 3 OS=Arabidopsis thaliana GN=NUDT3 PE=1 SV=1	0.193	0.150925	447.34	0.284
Proteasome subunit alpha type-7-B OS=Arabidopsis thaliana GN=PAD2 PE=1 SV=2	0.19	0.150925	447.34	0.284
Probable pectinesterase/pectinesterase inhibitor 17 OS=Arabidopsis thaliana GN=PME17 PE=2 SV=2	-0.274	0.149925	444.38	0.284
60S ribosomal protein L7-3 OS=Arabidopsis thaliana GN=RPL7C PE=2 SV=1	0.214	0.151424	448.82	0.285
Acetolactate synthase small subunit 2, chloroplastic OS=Arabidopsis thaliana GN=At2g31810 PE=1 SV=1	0.193	0.151924	450.3	0.285
Glucose-6-phosphate isomerase, cytosolic OS=Arabidopsis thaliana GN=PGIC PE=1 SV=1	0.191	0.151424	448.82	0.285
Pyridoxal 5'-phosphate synthase subunit PDX1.1 OS=Arabidopsis thaliana GN=PDX11 PE=1 SV=1	-0.185	0.150925	447.34	0.285
Cytochrome P450 83B1 OS=Arabidopsis thaliana GN=CYP83B1 PE=1 SV=1	0.252	0.152424	451.78	0.286
NADH dehydrogenase [ubiquinone] iron-sulfur protein 2 OS=Arabidopsis thaliana GN=NAD7 PE=1 SV=2	0.208	0.152424	451.78	0.286
Chlorophyll synthase, chloroplastic OS=Arabidopsis thaliana GN=CHLG PE=2 SV=1	0.196	0.152424	451.78	0.286
Chlorophyll a-b binding protein 4, chloroplastic OS=Arabidopsis thaliana GN=LHCA4 PE=1 SV=1	-0.177	0.152924	453.27	0.286
Chlorophyll(ide) b reductase NOL, chloroplastic OS=Arabidopsis thaliana GN=NOL PE=1 SV=1	-0.324	0.152924	453.27	0.286
Protein CHAPERONE-LIKE PROTEIN OF POR1, chloroplastic OS=Arabidopsis thaliana GN=CPP1 PE=1 SV=1	0.322	0.154423	457.71	0.287
Nicalin OS=Arabidopsis thaliana GN=T22K7_10 PE=2 SV=1	0.204	0.152924	453.27	0.287
Fructose-bisphosphate aldolase 8, cytosolic OS=Arabidopsis thaliana GN=FBA8 PE=1 SV=1	0.186	0.153923	456.23	0.287
Pyruvate kinase OS=Arabidopsis thaliana GN=At3g52990 PE=2 SV=1	0.18	0.153923	456.23	0.287
Fasciclin-like arabinogalactan protein 13 OS=Arabidopsis thaliana GN=FLA13 PE=1 SV=1	-0.189	0.153423	454.75	0.287
Protein-ribulosamine 3-kinase, chloroplastic OS=Arabidopsis thaliana GN=At3g61080 PE=1 SV=2	-0.332	0.153923	456.23	0.287
Putative uncharacterized protein At2g42310 OS=Arabidopsis thaliana GN=At2g42310 PE=2 SV=1	0.385	0.153923	456.23	0.288
Tubulin beta-4 chain OS=Arabidopsis thaliana GN=TUBB4 PE=2 SV=2	0.363	0.154423	457.71	0.288
60S ribosomal protein L37a-2 OS=Arabidopsis thaliana GN=RPL37AC PE=3 SV=1	0.221	0.154423	457.71	0.288
60S ribosomal protein L38 OS=Arabidopsis thaliana GN=RPL38A PE=3 SV=1	0.198	0.154423	457.71	0.288
AT4g26650/T15N24_100 OS=Arabidopsis thaliana GN=At4g26650 PE=2 SV=1	0.474	0.155922	462.15	0.289
Dolichyl-diphosphooligosaccharide--protein glycosyltransferase subunit STT3A OS=Arabidopsis thaliana GN=STT3A PE=2 SV=1	0.415	0.155422	460.67	0.289
14-3-3-like protein GF14 chi OS=Arabidopsis thaliana GN=GRF1 PE=1 SV=3	0.219	0.155922	462.15	0.289
30S ribosomal protein S20, chloroplastic OS=Arabidopsis thaliana GN=RPS20 PE=2 SV=1	-0.175	0.155422	460.67	0.289
Probable disease resistance protein At1g61300 OS=Arabidopsis thaliana GN=At1g61300 PE=2 SV=2	0.251	0.155922	462.15	0.29
ATP synthase subunit alpha, chloroplastic OS=Arabidopsis thaliana GN=atpA PE=1 SV=1	-0.161	0.156922	465.12	0.29
Glutathione S-transferase family protein OS=Arabidopsis thaliana GN=At4g19880 PE=1 SV=1	-0.218	0.156922	465.12	0.29
Small ubiquitin-related modifier 1 OS=Arabidopsis thaliana GN=SUMO1 PE=1 SV=2	-0.264	0.156422	463.63	0.29
Early nodulin-like protein 15 OS=Arabidopsis thaliana GN=ENODL15 PE=2 SV=1	-0.289	0.156922	465.12	0.29
Putative uncharacterized protein At3g02800 OS=Arabidopsis thaliana GN=PFA-DSP3 PE=2 SV=1	-0.309	0.156422	463.63	0.29
Tubulin beta-6 chain OS=Arabidopsis thaliana GN=TUBB6 PE=2 SV=1	0.217	0.157421	466.6	0.291
Probable phosphoglucomutase, cytoplasmic 1 OS=Arabidopsis thaliana GN=At1g23190 PE=2 SV=2	0.171	0.157921	468.08	0.291
Malate dehydrogenase, chloroplastic OS=Arabidopsis thaliana GN=At3g47520 PE=1 SV=1	-0.173	0.156922	465.12	0.291
Photosystem I reaction center subunit VI-2, chloroplastic OS=Arabidopsis thaliana GN=PSAH2 PE=2 SV=1	-0.221	0.157421	466.6	0.291
Probable inactive ATP-dependent zinc metalloprotease FTSHI 1, chloroplastic OS=Arabidopsis thaliana GN=FTSHI1 PE=1 SV=1	0.518	0.15942	472.52	0.292
Beta-adaptin-like protein C OS=Arabidopsis thaliana GN=BETAC-AD PE=1 SV=2	0.375	0.158921	471.04	0.292
NADH--cytochrome b5 reductase 1 OS=Arabidopsis thaliana GN=CBR1 PE=1 SV=1	0.257	0.158421	469.56	0.292
Ras-related protein RABA2c OS=Arabidopsis thaliana GN=RABA2C PE=2 SV=4	0.242	0.15942	472.52	0.292
40S ribosomal protein S7-3 OS=Arabidopsis thaliana GN=RPS7C PE=1 SV=2	0.193	0.158921	471.04	0.292
Probable ATP synthase 24 kDa subunit, mitochondrial OS=Arabidopsis thaliana GN=At2g21870 PE=1 SV=1	0.183	0.158921	471.04	0.292
RGG repeats nuclear RNA binding protein A OS=Arabidopsis thaliana GN=RGGA PE=1 SV=1	-0.253	0.158421	469.56	0.292
Uncharacterized methyltransferase At1g78140, chloroplastic OS=Arabidopsis thaliana GN=At1g78140 PE=2 SV=1	-0.255	0.158921	471.04	0.292
AT4g23680/F9D16_150 OS=Arabidopsis thaliana GN=F9D16.150 PE=2 SV=1	0.27	0.158921	471.04	0.293
UDP-D-apiose/UDP-D-xylose synthase 2 OS=Arabidopsis thaliana GN=AXS2 PE=2 SV=1	0.193	0.15942	472.52	0.293
Cell division protein FtsZ homolog 2-1, chloroplastic OS=Arabidopsis thaliana GN=FTSZ2-1 PE=1 SV=2	0.189	0.16042	475.48	0.294
Bifunctional 3-dehydroquinate dehydratase/shikimate dehydrogenase, chloroplastic OS=Arabidopsis thaliana GN=EMB3004 PE=1 SV=1	0.181	0.161919	479.93	0.296
At1g47640/F16N3_6 OS=Arabidopsis thaliana GN=F16N3.6 PE=2 SV=1	0.301	0.162419	481.41	0.297
Mitochondrial outer membrane protein porin 3 OS=Arabidopsis thaliana GN=VDAC3 PE=1 SV=3	0.199	0.163418	484.37	0.298
Adenylate kinase 4 OS=Arabidopsis thaliana GN=ADK1 PE=1 SV=2	0.176	0.162919	482.89	0.298
Glutathione S-transferase U1 OS=Arabidopsis thaliana GN=GSTU1 PE=2 SV=1	-0.415	0.163418	484.37	0.299
At2g35820 OS=Arabidopsis thaliana GN=At2g35820 PE=2 SV=2	0.344	0.164835	488.57	0.3
Ubiquitin carboxyl-terminal hydrolase 13 OS=Arabidopsis thaliana GN=UBP13 PE=2 SV=1	0.202	0.164918	488.82	0.3
Diaminopimelate epimerase, chloroplastic OS=Arabidopsis thaliana GN=DAPF PE=1 SV=1	0.179	0.164418	487.33	0.3
VAMP-like protein YKT61 OS=Arabidopsis thaliana GN=YKT61 PE=2 SV=1	-0.229	0.164918	488.82	0.3
Probable pectate lyase 18 OS=Arabidopsis thaliana GN=At4g24780 PE=2 SV=2	-0.352	0.164918	488.82	0.3
Cytochrome b5 isoform A OS=Arabidopsis thaliana GN=CB5-A PE=1 SV=1	0.4	0.165917	491.78	0.301
60S acidic ribosomal protein P2-4 OS=Arabidopsis thaliana GN=RPP2D PE=2 SV=1	0.358	0.165417	490.3	0.301
Beta-amylase 2, chloroplastic OS=Arabidopsis thaliana GN=BAM2 PE=1 SV=2	0.271	0.165834	491.53	0.301
Putative uncharacterized protein OS=Arabidopsis thaliana GN=ENH1 PE=2 SV=1	0.177	0.164835	488.57	0.301
AT5g23820/MRO11_14 OS=Arabidopsis thaliana GN=UQI3 PE=2 SV=1	-0.191	0.165834	491.53	0.301
UDP-glycosyltransferase 78D1 OS=Arabidopsis thaliana GN=UGT78D1 PE=1 SV=1	0.433	0.166417	493.26	0.302
Mitochondrial outer membrane protein porin 1 OS=Arabidopsis thaliana GN=VDAC1 PE=1 SV=3	0.178	0.166833	494.49	0.302
Protein BTR1 OS=Arabidopsis thaliana GN=BTR1 PE=1 SV=1	0.175	0.166833	494.49	0.302
Ferredoxin--NADP reductase, leaf isozyme 2, chloroplastic OS=Arabidopsis thaliana GN=LFNR2 PE=1 SV=1	-0.156	0.166417	493.26	0.302
Uncharacterized protein At2g37660, chloroplastic OS=Arabidopsis thaliana GN=At2g37660 PE=1 SV=2	-0.159	0.167916	497.7	0.302
V-type proton ATPase subunit d2 OS=Arabidopsis thaliana GN=VHA-d2 PE=2 SV=1	-0.172	0.167416	496.22	0.302
RNA-binding protein CP31B, chloroplastic OS=Arabidopsis thaliana GN=CP31B PE=1 SV=1	-0.204	0.166833	494.49	0.302
Hsp70-Hsp90 organizing protein 1 OS=Arabidopsis thaliana GN=HOP1 PE=2 SV=1	-0.249	0.166917	494.74	0.302
2,3-bisphosphoglycerate-independent phosphoglycerate mutase OS=Arabidopsis thaliana GN=At3g53470 PE=4 SV=1	-0.352	0.167832	497.45	0.302
AP-2 complex subunit alpha-1 OS=Arabidopsis thaliana GN=ALPHA-ADR PE=1 SV=1	0.251	0.167416	496.22	0.303
NADP-dependent malic enzyme 4, chloroplastic OS=Arabidopsis thaliana GN=NADP-ME4 PE=1 SV=1	0.249	0.168831	500.42	0.303
Malate dehydrogenase [NADP], chloroplastic OS=Arabidopsis thaliana GN=At5g58330 PE=2 SV=1	0.157	0.167832	497.45	0.303
ATP-dependent zinc metalloprotease FTSH 2, chloroplastic OS=Arabidopsis thaliana GN=FTSH2 PE=1 SV=1	-0.161	0.168831	500.42	0.303
Uncharacterized protein OS=Arabidopsis thaliana GN=At4g28740 PE=1 SV=1	-0.223	0.168416	499.18	0.303
Biotin carboxyl carrier protein of acetyl-CoA carboxylase 1, chloroplastic OS=Arabidopsis thaliana GN=BCCP1 PE=1 SV=2	-0.23	0.168831	500.42	0.303
reversed DEGP1 OS=Arabidopsis thaliana GN=DEG1 PE=4 SV=1	-0.308	0.168831	500.42	0.303
Nuclear pore complex protein NUP155 OS=Arabidopsis thaliana GN=NUP155 PE=1 SV=1	-0.416	0.167832	497.45	0.303
At3g15110 OS=Arabidopsis thaliana GN=At3g15110 PE=2 SV=1	-0.432	0.167832	497.45	0.303
AT5g58110/k21l19_90 OS=Arabidopsis thaliana GN=At5g58110 PE=2 SV=1	0.361	0.16983	503.38	0.304
Gb|AAD20086.1 OS=Arabidopsis thaliana GN=At5g43960 PE=1 SV=1	0.224	0.169415	502.15	0.304
Elongation factor Tu, mitochondrial OS=Arabidopsis thaliana GN=TUFA PE=1 SV=1	0.163	0.16983	503.38	0.304
Chlorophyll a-b binding protein, chloroplastic OS=Arabidopsis thaliana GN=F7H2.16 PE=1 SV=1	-0.157	0.169415	502.15	0.304
Fructose-bisphosphate aldolase 2, chloroplastic OS=Arabidopsis thaliana GN=FBA2 PE=1 SV=2	-0.166	0.16983	503.38	0.304
AT3g61870/F21F14_40 OS=Arabidopsis thaliana GN=F21F14.40 PE=2 SV=1	-0.19	0.168831	500.42	0.304
ABC transporter G family member 7 OS=Arabidopsis thaliana GN=ABCG7 PE=2 SV=1	0.448	0.170915	506.59	0.305
Putative signal recognition particle receptor beta subunit OS=Arabidopsis thaliana GN=At2g18770 PE=2 SV=1	0.438	0.170829	506.34	0.305
Ras-related protein RABG3f OS=Arabidopsis thaliana GN=RABG3F PE=1 SV=1	-0.172	0.170829	506.34	0.305
30S ribosomal protein S19, chloroplastic OS=Arabidopsis thaliana GN=rps19 PE=3 SV=1	-0.193	0.170829	506.34	0.305
DCL protein (DUF3223) OS=Arabidopsis thaliana GN=F12A12.150 PE=2 SV=1	0.286	0.171828	509.3	0.306
Cytochrome b-c1 complex subunit 7-1 OS=Arabidopsis thaliana GN=QCR7-1 PE=1 SV=1	0.227	0.171828	509.3	0.306
Trifunctional UDP-glucose 4,6-dehydratase/UDP-4-keto-6-deoxy-D-glucose 3,5-epimerase/UDP-4-keto-L-rhamnose-reductase RHM1 OS=Arabidopsis thaliana GN=RHM1 PE=1 SV=1	0.195	0.171828	509.3	0.306
Mitochondrial uncoupling protein 1 OS=Arabidopsis thaliana GN=PUMP1 PE=1 SV=1	0.187	0.171828	509.3	0.306
Chorismate synthase, chloroplastic OS=Arabidopsis thaliana GN=EMB1144 PE=2 SV=2	0.183	0.173826	515.22	0.306
Polyadenylate-binding protein 2 OS=Arabidopsis thaliana GN=PAB2 PE=1 SV=1	0.162	0.173826	515.22	0.306
Alanine--tRNA ligase, chloroplastic/mitochondrial OS=Arabidopsis thaliana GN=EMB86 PE=1 SV=2	0.161	0.172827	512.26	0.306
Mitochondrial dicarboxylate/tricarboxylate transporter DTC OS=Arabidopsis thaliana GN=DTC PE=1 SV=1	0.16	0.173826	515.22	0.306
Chaperonin CPN60, mitochondrial OS=Arabidopsis thaliana GN=CPN60 PE=1 SV=2	0.159	0.172827	512.26	0.306
12-oxophytodienoate reductase 1 OS=Arabidopsis thaliana GN=OPR1 PE=1 SV=2	-0.182	0.171414	508.07	0.306
2-C-methyl-D-erythritol 2,4-cyclodiphosphate synthase, chloroplastic OS=Arabidopsis thaliana GN=ISPF PE=1 SV=1	-0.187	0.172827	512.26	0.306
Leucine-rich repeat extensin-like protein 4 OS=Arabidopsis thaliana GN=LRX4 PE=1 SV=1	-0.247	0.173826	515.22	0.306
Probable inactive receptor kinase At5g16590 OS=Arabidopsis thaliana GN=At5g16590 PE=1 SV=1	-0.366	0.171828	509.3	0.306
Calcium-transporting ATPase 8, plasma membrane-type OS=Arabidopsis thaliana GN=ACA8 PE=1 SV=1	-0.412	0.172914	512.52	0.306
Probable pre-mRNA-splicing factor ATP-dependent RNA helicase DEAH3 OS=Arabidopsis thaliana GN=At2g47250 PE=2 SV=1	-0.476	0.172827	512.26	0.306
UDP-glycosyltransferase 76C2 OS=Arabidopsis thaliana GN=UGT76C2 PE=1 SV=1	0.487	0.174413	516.96	0.307
Aspartyl protease family protein 2 OS=Arabidopsis thaliana GN=APF2 PE=2 SV=1	0.366	0.173826	515.22	0.307
Phenylalanine--tRNA ligase alpha subunit, cytoplasmic OS=Arabidopsis thaliana GN=At4g39280 PE=2 SV=3	0.321	0.174913	518.44	0.307
40S ribosomal protein S2-1 OS=Arabidopsis thaliana GN=RPS2A PE=2 SV=2	0.273	0.172827	512.26	0.307
Eukaryotic translation initiation factor 5A-2 OS=Arabidopsis thaliana GN=ELF5A-2 PE=1 SV=1	0.197	0.175824	521.14	0.307
Phosphoglycerate kinase 2, chloroplastic OS=Arabidopsis thaliana GN=At1g56190 PE=1 SV=3	0.189	0.175824	521.14	0.307
Oxygen-evolving enhancer protein 1-1, chloroplastic OS=Arabidopsis thaliana GN=PSBO1 PE=1 SV=2	0.16	0.173826	515.22	0.307
Fructose-bisphosphate aldolase 2, chloroplastic OS=Arabidopsis thaliana GN=FBA2 PE=1 SV=2	-0.176	0.172827	512.26	0.307
D-mannose binding lectin protein with Apple-like carbohydrate-binding domain OS=Arabidopsis thaliana GN=F9K20.13 PE=2 SV=1	-0.186	0.172827	512.26	0.307
Chlorophyll a-b binding protein, chloroplastic OS=Arabidopsis thaliana GN=Lhb1B1 PE=1 SV=1	-0.198	0.174413	516.96	0.307
Acid beta-fructofuranosidase 3, vacuolar OS=Arabidopsis thaliana GN=BFRUCT3 PE=2 SV=1	-0.223	0.174825	518.18	0.307
Citrate synthase 2, peroxisomal OS=Arabidopsis thaliana GN=CSY2 PE=2 SV=1	-0.232	0.174825	518.18	0.307
Chlorophyll a-b binding protein 1, chloroplastic OS=Arabidopsis thaliana GN=LHCB1.3 PE=1 SV=1	-0.253	0.173826	515.22	0.307
reversed DNA ligase 1 OS=Arabidopsis thaliana GN=LIG1 PE=2 SV=2	-0.335	0.174825	518.18	0.307
Serine/arginine-rich splicing factor SC35 OS=Arabidopsis thaliana GN=SC35 PE=1 SV=1	-0.425	0.172827	512.26	0.307
At5g18420 OS=Arabidopsis thaliana GN=At5g18420 PE=2 SV=1	-0.447	0.173826	515.22	0.307
Heavy metal-associated isoprenylated plant protein 39 OS=Arabidopsis thaliana GN=HIPP39 PE=2 SV=1	-0.484	0.175824	521.14	0.307
2-oxoglutarate (2OG) and Fe(II)-dependent oxygenase-like protein OS=Arabidopsis thaliana GN=F13F21.18 PE=3 SV=1	0.461	0.175824	521.14	0.308
At4g16450 OS=Arabidopsis thaliana GN=At4g16450 PE=1 SV=1	0.262	0.175824	521.14	0.308
Spermidine synthase 1 OS=Arabidopsis thaliana GN=SPDSYN1 PE=1 SV=1	0.195	0.175824	521.14	0.308
Thioredoxin-like 3-1, chloroplastic OS=Arabidopsis thaliana GN=WCRKC1 PE=2 SV=3	-0.242	0.175824	521.14	0.308
Putative uncharacterized protein T32B20.g OS=Arabidopsis thaliana GN=T32B20.g PE=4 SV=1	0.328	0.176823	524.1	0.309
Ubiquitin-conjugating enzyme E2 35 OS=Arabidopsis thaliana GN=UBC35 PE=1 SV=1	0.208	0.177822	527.06	0.31
Calmodulin-2 OS=Arabidopsis thaliana GN=CAM2 PE=1 SV=1	0.202	0.177822	527.06	0.31
T-complex protein 1 subunit alpha OS=Arabidopsis thaliana GN=CCT1 PE=1 SV=1	0.167	0.177822	527.06	0.31
Bifunctional UDP-glucose 4-epimerase and UDP-xylose 4-epimerase 1 OS=Arabidopsis thaliana GN=UGE1 PE=1 SV=2	-0.182	0.177822	527.06	0.31
ADP-ribosylation factor-like protein 8a OS=Arabidopsis thaliana GN=ARL8A PE=2 SV=1	-0.224	0.178821	530.03	0.31
reversed Pentatricopeptide repeat-containing protein At5g16860 OS=Arabidopsis thaliana GN=PCMP-H92 PE=2 SV=1	-0.306	0.177911	527.33	0.31
Pleckstrin homology domain-containing protein 1 OS=Arabidopsis thaliana GN=PH1 PE=2 SV=2	-0.515	0.178821	530.03	0.31
Peptidyl-prolyl cis-trans isomerase CYP19-4 OS=Arabidopsis thaliana GN=CYP19-4 PE=1 SV=2	0.208	0.178821	530.03	0.311
Tubulin binding cofactor C domain-containing protein OS=Arabidopsis thaliana GN=At3g57890 PE=4 SV=1	0.199	0.180819	535.95	0.311
Calcium-dependent protein kinase 3 OS=Arabidopsis thaliana GN=CPK3 PE=1 SV=1	0.188	0.178821	530.03	0.311
Guanosine nucleotide diphosphate dissociation inhibitor 2 OS=Arabidopsis thaliana GN=GDI2 PE=2 SV=1	0.187	0.178821	530.03	0.311
Heat shock 70 kDa protein 7, chloroplastic OS=Arabidopsis thaliana GN=HSP70-7 PE=2 SV=1	-0.166	0.178821	530.03	0.311
Thylakoid lumenal 17.9 kDa protein, chloroplastic OS=Arabidopsis thaliana GN=At4g24930 PE=1 SV=1	-0.182	0.17982	532.99	0.311
Embryo defective 2765 OS=Arabidopsis thaliana GN=EMB2765 PE=1 SV=1	0.404	0.180819	535.95	0.312
reversed 40S ribosomal protein S6-1 OS=Arabidopsis thaliana GN=RPS6A PE=1 SV=2	0.314	0.180819	535.95	0.312
Eukaryotic translation initiation factor 3 subunit J OS=Arabidopsis thaliana GN=At5g37475 PE=1 SV=1	0.202	0.180819	535.95	0.312
ADP-ribosylation factor 2-B OS=Arabidopsis thaliana GN=ARF2-B PE=2 SV=1	0.165	0.17982	532.99	0.312
Chaperone protein ClpB3, chloroplastic OS=Arabidopsis thaliana GN=CLPB3 PE=1 SV=1	0.158	0.180819	535.95	0.312
50S ribosomal protein L17, chloroplastic OS=Arabidopsis thaliana GN=RPL17 PE=2 SV=1	-0.172	0.180819	535.95	0.312
F9K20.24 protein OS=Arabidopsis thaliana GN=F9K20.24 PE=3 SV=1	-0.462	0.17982	532.99	0.312
FAD/NAD(P)-binding oxidoreductase family protein OS=Arabidopsis thaliana GN=At5g49555 PE=4 SV=1	0.469	0.180819	535.95	0.313
ATP phosphoribosyltransferase 2, chloroplastic OS=Arabidopsis thaliana GN=HISN1B PE=1 SV=1	0.25	0.181909	539.18	0.313
Heat shock 70 kDa protein 17 OS=Arabidopsis thaliana GN=HSP70-17 PE=2 SV=1	0.249	0.181818	538.91	0.313
Probable cytosolic oligopeptidase A OS=Arabidopsis thaliana GN=CYOP PE=1 SV=1	0.162	0.180819	535.95	0.313
ATP-citrate synthase alpha chain protein 3 OS=Arabidopsis thaliana GN=ACLA-3 PE=2 SV=1	-0.19	0.181818	538.91	0.313
50S ribosomal protein L19-2, chloroplastic OS=Arabidopsis thaliana GN=At5g47190 PE=2 SV=1	-0.2	0.180819	535.95	0.313
At2g20920/F5H14.11 OS=Arabidopsis thaliana GN=At2g20920 PE=2 SV=1	-0.284	0.181818	538.91	0.313
Cytochrome c biogenesis protein CCS1, chloroplastic OS=Arabidopsis thaliana GN=CCS1 PE=1 SV=1	0.427	0.182817	541.87	0.314
30S ribosomal protein S11, chloroplastic OS=Arabidopsis thaliana GN=rps11 PE=3 SV=1	-0.165	0.182817	541.87	0.314
Peroxidase 47 OS=Arabidopsis thaliana GN=PER47 PE=2 SV=2	-0.254	0.182817	541.87	0.314
Protein FLUORESCENT IN BLUE LIGHT, chloroplastic OS=Arabidopsis thaliana GN=FLU PE=1 SV=1	0.179	0.183816	544.83	0.315
reversed Cyclin-dependent kinase-like protein OS=Arabidopsis thaliana GN=IBS1 PE=4 SV=1	-0.285	0.183816	544.83	0.315
Histone H1.2 OS=Arabidopsis thaliana GN=At2g30620 PE=1 SV=1	-0.252	0.184815	547.79	0.316
AT3g56060/F18O21_20 OS=Arabidopsis thaliana GN=At3g56060 PE=2 SV=1	-0.274	0.185814	550.75	0.317
AT5g60980/MSL3_100 OS=Arabidopsis thaliana GN=At5g60980 PE=1 SV=1	0.233	0.185814	550.75	0.318
Transportin-1 OS=Arabidopsis thaliana GN=TRN1 PE=1 SV=1	0.23	0.185814	550.75	0.318
40S ribosomal protein S11-1 OS=Arabidopsis thaliana GN=RPS11A PE=2 SV=1	0.216	0.185814	550.75	0.318
Pyruvate kinase OS=Arabidopsis thaliana GN=At5g56350 PE=2 SV=1	0.208	0.186407	552.51	0.318
Spermidine synthase 2 OS=Arabidopsis thaliana GN=SPDSYN2 PE=1 SV=2	0.199	0.186813	553.71	0.318
2,3-bisphosphoglycerate-independent phosphoglycerate mutase 1 OS=Arabidopsis thaliana GN=PGM1 PE=2 SV=3	0.197	0.186813	553.71	0.318
Cytochrome c oxidase assembly protein COX15 OS=Arabidopsis thaliana GN=COX15 PE=2 SV=1	-0.362	0.186813	553.71	0.318
Dolichyl-diphosphooligosaccharide--protein glycosyltransferase subunit 1A OS=Arabidopsis thaliana GN=OST1A PE=2 SV=1	0.412	0.187812	556.68	0.319
26S proteasome non-ATPase regulatory subunit 1 homolog A OS=Arabidopsis thaliana GN=RPN2A PE=1 SV=1	0.204	0.187812	556.68	0.319
Tetratricopeptide repeat-containing protein OS=Arabidopsis thaliana GN=EMB2753 PE=1 SV=1	0.178	0.187812	556.68	0.319
GDSL esterase/lipase At1g29670 OS=Arabidopsis thaliana GN=At1g29670 PE=2 SV=1	0.161	0.186813	553.71	0.319
Outer envelope pore protein 37, chloroplastic OS=Arabidopsis thaliana GN=OEP37 PE=2 SV=2	-0.275	0.186813	553.71	0.319
At5g42570 OS=Arabidopsis thaliana GN=K16E1.4 PE=1 SV=1	0.361	0.187812	556.68	0.32
Insulin-degrading enzyme-like 1, peroxisomal OS=Arabidopsis thaliana GN=PXM16 PE=2 SV=1	0.19	0.188811	559.64	0.32
2-C-methyl-D-erythritol 4-phosphate cytidylyltransferase, chloroplastic OS=Arabidopsis thaliana GN=ISPD PE=1 SV=1	-0.177	0.188811	559.64	0.32
Superoxide dismutase [Cu-Zn] 2, chloroplastic OS=Arabidopsis thaliana GN=CSD2 PE=1 SV=2	-0.493	0.188811	559.64	0.32
Pyrophosphate--fructose 6-phosphate 1-phosphotransferase subunit alpha 2 OS=Arabidopsis thaliana GN=PFP-ALPHA2 PE=2 SV=1	0.391	0.18981	562.6	0.321
Arogenate dehydratase 3, chloroplastic OS=Arabidopsis thaliana GN=ADT3 PE=1 SV=1	0.367	0.18981	562.6	0.321
Probable protein phosphatase 2C 20 OS=Arabidopsis thaliana GN=PPC3-1.2 PE=1 SV=3	0.169	0.18981	562.6	0.321
Heat shock 70 kDa protein 3 OS=Arabidopsis thaliana GN=HSP70-3 PE=1 SV=1	0.165	0.18981	562.6	0.321
Glycerophosphodiester phosphodiesterase GDPDL1 OS=Arabidopsis thaliana GN=GDPDL1 PE=1 SV=2	-0.168	0.188811	559.64	0.321
Small nuclear ribonucleoprotein family protein OS=Arabidopsis thaliana GN=At4g02840 PE=4 SV=1	0.4	0.190809	565.56	0.322
Protein disulfide isomerase-like 1-6 OS=Arabidopsis thaliana GN=PDIL1-6 PE=2 SV=1	0.271	0.190809	565.56	0.322
Serine carboxypeptidase-like 35 OS=Arabidopsis thaliana GN=SCPL35 PE=2 SV=1	0.251	0.190809	565.56	0.322
Tubulin beta-5 chain OS=Arabidopsis thaliana GN=TUBB5 PE=2 SV=1	0.216	0.190809	565.56	0.322
MDIS1-interacting receptor like kinase 2 OS=Arabidopsis thaliana GN=MIK2 PE=1 SV=3	-0.311	0.190809	565.56	0.322
Glutathione S-transferase F8, chloroplastic OS=Arabidopsis thaliana GN=GSTF8 PE=1 SV=3	-0.159	0.191808	568.52	0.323
60S ribosomal protein L34-3 OS=Arabidopsis thaliana GN=RPL34C PE=2 SV=1	-0.401	0.191808	568.52	0.323
Thylakoid ADP,ATP carrier protein, chloroplastic OS=Arabidopsis thaliana GN=TAAC PE=1 SV=1	0.253	0.192807	571.48	0.324
50S ribosomal protein L19-1, chloroplastic OS=Arabidopsis thaliana GN=At4g17560 PE=2 SV=1	-0.206	0.192807	571.48	0.324
At1g71950 OS=Arabidopsis thaliana GN=F17M19.10 PE=1 SV=1	-0.449	0.192807	571.48	0.324
DExH-box ATP-dependent RNA helicase DExH14 OS=Arabidopsis thaliana GN=BRR2C PE=2 SV=1	0.449	0.193806	574.44	0.325
Pyrophosphate--fructose 6-phosphate 1-phosphotransferase subunit beta 2 OS=Arabidopsis thaliana GN=PFP-BETA2 PE=3 SV=1	0.211	0.193806	574.44	0.325
Peroxidase 33 OS=Arabidopsis thaliana GN=PER33 PE=1 SV=1	0.209	0.193806	574.44	0.325
Aspartyl protease family protein OS=Arabidopsis thaliana GN=At5g07030 PE=3 SV=1	-0.162	0.193806	574.44	0.325
Proteasome subunit alpha type-7-B OS=Arabidopsis thaliana GN=PAD2 PE=1 SV=2	-0.244	0.194805	577.4	0.325
DEAD-box ATP-dependent RNA helicase 27 OS=Arabidopsis thaliana GN=RH27 PE=2 SV=2	-0.249	0.192807	571.48	0.325
Coatomer subunit zeta-2 OS=Arabidopsis thaliana GN=At3g09800 PE=2 SV=1	0.319	0.195804	580.36	0.326
Vacuolar protein sorting-associated protein 29 OS=Arabidopsis thaliana GN=VPS29 PE=2 SV=1	0.288	0.194805	577.4	0.326
Transmembrane 9 superfamily member 8 OS=Arabidopsis thaliana GN=TMN8 PE=2 SV=1	0.204	0.194805	577.4	0.326
Quinone oxidoreductase-like protein At1g23740, chloroplastic OS=Arabidopsis thaliana GN=At1g23740 PE=2 SV=2	-0.157	0.194805	577.4	0.326
Pectin acetylesterase 11 OS=Arabidopsis thaliana GN=PAE11 PE=2 SV=1	-0.163	0.194805	577.4	0.326
AT4g34180/F28A23_60 OS=Arabidopsis thaliana GN=At4g34180 PE=2 SV=1	-0.167	0.194805	577.4	0.326
Molecular chaperone Hsp40/DnaJ-like protein OS=Arabidopsis thaliana GN=At1g80030 PE=2 SV=1	-0.251	0.195804	580.36	0.326
Methyl-CpG-binding domain-containing protein 10 OS=Arabidopsis thaliana GN=MBD10 PE=1 SV=1	-0.268	0.195804	580.36	0.326
At2g34970 OS=Arabidopsis thaliana GN=At2g34970 PE=1 SV=1	0.416	0.195804	580.36	0.327
Aspartyl protease family protein 2 OS=Arabidopsis thaliana GN=APF2 PE=2 SV=1	0.347	0.196803	583.32	0.327
Nodulin-related protein 1 OS=Arabidopsis thaliana GN=NRP1 PE=1 SV=1	-0.168	0.196803	583.32	0.327
50S ribosomal protein L27, chloroplastic OS=Arabidopsis thaliana GN=RPL27 PE=2 SV=1	-0.175	0.195804	580.36	0.327
Calcium-dependent protein kinase 15 OS=Arabidopsis thaliana GN=CPK15 PE=2 SV=1	-0.355	0.196803	583.32	0.327
Metallopeptidase M24 family protein OS=Arabidopsis thaliana GN=At1g09300 PE=3 SV=1	-0.415	0.195804	580.36	0.327
10 kDa chaperonin 2, chloroplastic OS=Arabidopsis thaliana GN=CPN10-2 PE=2 SV=1	0.221	0.197802	586.29	0.328
WPP domain-containing protein 2 OS=Arabidopsis thaliana GN=WPP2 PE=1 SV=1	0.211	0.197802	586.29	0.328
40S ribosomal protein S25-2 OS=Arabidopsis thaliana GN=RPS25B PE=2 SV=1	0.2	0.196803	583.32	0.328
Vesicle-associated membrane protein 722 OS=Arabidopsis thaliana GN=VAMP722 PE=2 SV=2	0.172	0.198801	589.25	0.328
V-type proton ATPase catalytic subunit A OS=Arabidopsis thaliana GN=VHA-A PE=1 SV=1	-0.146	0.197802	586.29	0.328
Ribulose bisphosphate carboxylase large chain OS=Arabidopsis thaliana GN=rbcL PE=1 SV=1	-0.15	0.197802	586.29	0.328
50S ribosomal protein L31, chloroplastic OS=Arabidopsis thaliana GN=RPL31 PE=2 SV=1	-0.164	0.198801	589.25	0.328
Photosynthetic NDH subunit of subcomplex B 3, chloroplastic OS=Arabidopsis thaliana GN=PNSB3 PE=2 SV=1	-0.305	0.197802	586.29	0.328
AT3G07300 protein OS=Arabidopsis thaliana GN=At3g07300 PE=2 SV=1	-0.468	0.197802	586.29	0.328
Protein PLASTID TRANSCRIPTIONALLY ACTIVE 7 OS=Arabidopsis thaliana GN=PTAC7 PE=1 SV=1	0.241	0.198801	589.25	0.329
Nucleic acid-binding, OB-fold-like protein OS=Arabidopsis thaliana GN=F24G16.250 PE=2 SV=1	0.186	0.198801	589.25	0.329
Probable pectate lyase 8 OS=Arabidopsis thaliana GN=At3g07010 PE=2 SV=1	-0.247	0.198801	589.25	0.329
RPM1-interacting protein 4 (RIN4) family protein OS=Arabidopsis thaliana GN=NOI PE=1 SV=1	-0.469	0.1998	592.21	0.33
Ras-related protein RABA1f OS=Arabidopsis thaliana GN=RABA1F PE=2 SV=1	0.371	0.200799	595.17	0.331
Uncharacterized protein OS=Arabidopsis thaliana GN=At2g21385 PE=4 SV=1	0.16	0.201798	598.13	0.331
reversed Auxin-responsive GH3 family protein OS=Arabidopsis thaliana GN=T26J12.7 PE=4 SV=1	-0.276	0.200799	595.17	0.331
Putative eukaryotic LigT OS=Arabidopsis thaliana GN=At3g16230 PE=4 SV=1	-0.395	0.201798	598.13	0.331
AT5g08160 OS=Arabidopsis thaliana GN=PK3 PE=2 SV=1	-0.439	0.200799	595.17	0.331
Sm-like protein LSM7 OS=Arabidopsis thaliana GN=LSM7 PE=1 SV=1	0.439	0.201798	598.13	0.332
H/ACA ribonucleoprotein complex subunit 4 OS=Arabidopsis thaliana GN=CBF5 PE=1 SV=1	0.392	0.201798	598.13	0.332
Lactoylglutathione lyase OS=Arabidopsis thaliana GN=GLX1 PE=1 SV=1	0.24	0.201798	598.13	0.332
AT3g46430/F18L15_150 OS=Arabidopsis thaliana GN=F18L15.150 PE=2 SV=1	0.201	0.202797	601.09	0.332
Stress-response A/B barrel domain-containing protein HS1 OS=Arabidopsis thaliana GN=HS1 PE=1 SV=1	0.167	0.202797	601.09	0.332
AT4g32260/F10M6_100 OS=Arabidopsis thaliana GN=F10M6.100 PE=1 SV=2	-0.151	0.201798	598.13	0.332
Photosystem I iron-sulfur center OS=Arabidopsis thaliana GN=psaC PE=3 SV=2	-0.16	0.201798	598.13	0.332
Chlorophyll a-b binding protein 1, chloroplastic OS=Arabidopsis thaliana GN=LHCB1.3 PE=1 SV=1	-0.196	0.202797	601.09	0.332
Epimerase family protein SDR39U1 homolog, chloroplastic OS=Arabidopsis thaliana GN=GC1 PE=2 SV=2	-0.204	0.202797	601.09	0.332
Glucan endo-1,3-beta-glucosidase 5 OS=Arabidopsis thaliana GN=At4g31140 PE=1 SV=1	-0.35	0.202797	601.09	0.332
Probable ubiquitin conjugation factor E4 OS=Arabidopsis thaliana GN=PUB1 PE=2 SV=1	0.337	0.202797	601.09	0.333
Probable carboxylesterase 7 OS=Arabidopsis thaliana GN=CXE7 PE=2 SV=1	0.286	0.203796	604.05	0.333
ATP synthase subunit beta, chloroplastic OS=Arabidopsis thaliana GN=atpB PE=1 SV=2	-0.139	0.203796	604.05	0.333
Dihydrolipoyl dehydrogenase 1, chloroplastic OS=Arabidopsis thaliana GN=LPD1 PE=2 SV=1	-0.169	0.203796	604.05	0.333
Polyadenylate-binding protein RBP47A OS=Arabidopsis thaliana GN=RBP47A PE=2 SV=1	0.209	0.204795	607.01	0.334
AT4g14420/dl3250c OS=Arabidopsis thaliana GN=dl3250c PE=2 SV=1	0.324	0.206793	612.94	0.336
reversed Plastidic type i signal peptidase 1 OS=Arabidopsis thaliana GN=PLSP1 PE=4 SV=1	0.306	0.205794	609.97	0.336
Fasciclin-like arabinogalactan protein 1 OS=Arabidopsis thaliana GN=FLA1 PE=1 SV=1	-0.182	0.205794	609.97	0.336
40S ribosomal protein S14-1 OS=Arabidopsis thaliana GN=RPS14A PE=1 SV=1	0.205	0.206793	612.94	0.337
Chaperonin CPN60, mitochondrial OS=Arabidopsis thaliana GN=CPN60 PE=1 SV=2	0.157	0.206793	612.94	0.337
Expressed protein OS=Arabidopsis thaliana GN=At2g21960 PE=2 SV=2	-0.165	0.206793	612.94	0.337
Rhodanese-like domain-containing protein 4, chloroplastic OS=Arabidopsis thaliana GN=STR4 PE=1 SV=2	-0.147	0.207792	615.9	0.338
UDP-glycosyltransferase 75D1 OS=Arabidopsis thaliana GN=UGT75D1 PE=2 SV=2	-0.168	0.207792	615.9	0.338
GTP-binding protein SAR1B OS=Arabidopsis thaliana GN=SAR1B PE=1 SV=1	0.227	0.208791	618.86	0.339
Glycine cleavage system H protein 2, mitochondrial OS=Arabidopsis thaliana GN=GDH2 PE=2 SV=1	0.209	0.208791	618.86	0.339
Serine/threonine-protein kinase SRK2G OS=Arabidopsis thaliana GN=SRK2G PE=1 SV=2	0.5	0.20979	621.82	0.34
Auxin transport protein BIG OS=Arabidopsis thaliana GN=BIG PE=1 SV=2	-0.261	0.20979	621.82	0.34
RAN GTPase-activating protein 2 OS=Arabidopsis thaliana GN=RANGAP2 PE=1 SV=2	0.343	0.210789	624.78	0.341
Nuclear pore complex protein NUP1 OS=Arabidopsis thaliana GN=NUP1 PE=1 SV=1	-0.406	0.210789	624.78	0.341
Serine/threonine-protein phosphatase PP2A-2 catalytic subunit OS=Arabidopsis thaliana GN=PP2A2 PE=1 SV=1	0.375	0.211788	627.74	0.342
Putative uncharacterized protein OS=Arabidopsis thaliana GN=At1g16210 PE=2 SV=1	0.247	0.212787	630.7	0.342
Tubulin alpha-2 chain OS=Arabidopsis thaliana GN=TUBA2 PE=2 SV=2	0.156	0.210789	624.78	0.342
Aldehyde dehydrogenase family 2 member B4, mitochondrial OS=Arabidopsis thaliana GN=ALDH2B4 PE=2 SV=1	-0.139	0.211788	627.74	0.342
Bifunctional UDP-glucose 4-epimerase and UDP-xylose 4-epimerase 1 OS=Arabidopsis thaliana GN=UGE1 PE=1 SV=2	-0.186	0.211788	627.74	0.342
reversed Probable aminotransferase TAT2 OS=Arabidopsis thaliana GN=At5g53970 PE=2 SV=1	-0.224	0.211788	627.74	0.342
Suppressor of mec-8 and unc-52 protein homolog 1 OS=Arabidopsis thaliana GN=SMU1 PE=1 SV=1	-0.397	0.212787	630.7	0.342
Sucrose transport protein SUC2 OS=Arabidopsis thaliana GN=SUC2 PE=1 SV=2	-0.398	0.213786	633.66	0.342
At1g25420/F2J7_16 OS=Arabidopsis thaliana GN=F2J7.16 PE=2 SV=1	0.369	0.213786	633.66	0.343
Mitochondrial import inner membrane translocase subunit TIM13 OS=Arabidopsis thaliana GN=TIM13 PE=1 SV=2	0.261	0.213786	633.66	0.343
NifU-like protein 2, chloroplastic OS=Arabidopsis thaliana GN=NIFU2 PE=1 SV=1	0.247	0.213786	633.66	0.343
Importin subunit alpha-2 OS=Arabidopsis thaliana GN=IMPA2 PE=1 SV=1	0.232	0.212787	630.7	0.343
40S ribosomal protein S7-2 OS=Arabidopsis thaliana GN=RPS7B PE=2 SV=1	0.187	0.213786	633.66	0.343
Proteasome subunit alpha type-6-A OS=Arabidopsis thaliana GN=PAA1 PE=1 SV=2	0.17	0.212787	630.7	0.343
Biotin carboxylase, chloroplastic OS=Arabidopsis thaliana GN=CAC2 PE=1 SV=1	-0.147	0.212787	630.7	0.343
Pyridoxal kinase OS=Arabidopsis thaliana GN=PK PE=1 SV=2	-0.171	0.212787	630.7	0.343
Fasciclin-like arabinogalactan protein 7 OS=Arabidopsis thaliana GN=FLA7 PE=1 SV=1	-0.213	0.213786	633.66	0.343
Vesicle transport v-SNARE 11 OS=Arabidopsis thaliana GN=VTI11 PE=1 SV=2	-0.24	0.213786	633.66	0.343
Putative uncharacterized protein At1g72165/T9N14_2 OS=Arabidopsis thaliana GN=At1g72165/T9N14_2 PE=2 SV=1	-0.264	0.212787	630.7	0.343
V-ATPase-related protein OS=Arabidopsis thaliana GN=At1g16820 PE=4 SV=1	-0.397	0.211788	627.74	0.343
T-complex protein 1 subunit epsilon OS=Arabidopsis thaliana GN=CCT5 PE=1 SV=1	0.157	0.213786	633.66	0.344
Stearoyl-[acyl-carrier-protein] 9-desaturase 1, chloroplastic OS=Arabidopsis thaliana GN=S-ACP-DES1 PE=1 SV=1	0.355	0.215784	639.58	0.345
[Fructose-bisphosphate aldolase]-lysine N-methyltransferase, chloroplastic OS=Arabidopsis thaliana GN=LSMT-L PE=1 SV=1	0.192	0.215784	639.58	0.345
Proline--tRNA ligase, cytoplasmic OS=Arabidopsis thaliana GN=At3g62120 PE=1 SV=1	0.167	0.216783	642.55	0.345
30S ribosomal protein S15, chloroplastic OS=Arabidopsis thaliana GN=rps15 PE=3 SV=1	-0.157	0.215784	639.58	0.345
Nudix hydrolase 14, chloroplastic OS=Arabidopsis thaliana GN=NUDT14 PE=1 SV=2	-0.357	0.215784	639.58	0.345
Radical SAM domain-containing protein OS=Arabidopsis thaliana GN=At2g39670 PE=3 SV=1	0.364	0.217782	645.51	0.346
Putative F-box/kelch-repeat protein At4g39756 OS=Arabidopsis thaliana GN=At4g39756 PE=4 SV=1	0.226	0.217782	645.51	0.346
Clathrin heavy chain 2 OS=Arabidopsis thaliana GN=CHC2 PE=1 SV=1	0.19	0.217782	645.51	0.346
Glycine-rich RNA-binding protein 2, mitochondrial OS=Arabidopsis thaliana GN=RBG2 PE=1 SV=1	0.187	0.216783	642.55	0.346
Photosystem I chlorophyll a/b-binding protein 2, chloroplastic OS=Arabidopsis thaliana GN=LHCA2 PE=1 SV=1	-0.151	0.216783	642.55	0.346
Mog1/PsbP/DUF1795-like photosystem II reaction center PsbP family protein OS=Arabidopsis thaliana GN=At5g27390 PE=4 SV=1	-0.257	0.216783	642.55	0.346
ABC transporter C family member 14 OS=Arabidopsis thaliana GN=ABCC14 PE=1 SV=1	-0.259	0.216783	642.55	0.346
Polyketide cyclase / dehydrase and lipid transport protein OS=Arabidopsis thaliana GN=At4g01883 PE=2 SV=1	-0.298	0.217782	645.51	0.346
Histone deacetylase 19 OS=Arabidopsis thaliana GN=HDA19 PE=1 SV=2	-0.43	0.217782	645.51	0.346
Ubiquitin-like modifier-activating enzyme 5 OS=Arabidopsis thaliana GN=At1g05350 PE=3 SV=2	0.351	0.217782	645.51	0.347
40S ribosomal protein S6-1 OS=Arabidopsis thaliana GN=RPS6A PE=1 SV=2	0.173	0.218781	648.47	0.347
Photosynthetic NDH subunit of lumenal location 2, chloroplastic OS=Arabidopsis thaliana GN=PNSL2 PE=1 SV=1	-0.205	0.217782	645.51	0.347
Ornithine aminotransferase, mitochondrial OS=Arabidopsis thaliana GN=DELTA-OAT PE=1 SV=1	0.513	0.220779	654.39	0.348
Valine--tRNA ligase, mitochondrial 1 OS=Arabidopsis thaliana GN=TWN2 PE=2 SV=2	0.152	0.220779	654.39	0.348
Aspartate aminotransferase, chloroplastic OS=Arabidopsis thaliana GN=ASP5 PE=1 SV=2	0.13	0.220779	654.39	0.348
Phosphoribulokinase, chloroplastic OS=Arabidopsis thaliana GN=At1g32060 PE=2 SV=1	-0.139	0.21978	651.43	0.348
Thioredoxin-like protein CDSP32, chloroplastic OS=Arabidopsis thaliana GN=CDSP32 PE=1 SV=1	-0.142	0.220779	654.39	0.348
GAN OS=Arabidopsis thaliana GN=ZKT PE=2 SV=1	-0.144	0.21978	651.43	0.348
Glycine-rich RNA-binding protein RZ1C OS=Arabidopsis thaliana GN=RZ1C PE=1 SV=1	-0.204	0.21978	651.43	0.348
Cytochrome P450 71A22 OS=Arabidopsis thaliana GN=CYP71A22 PE=2 SV=1	-0.27	0.21978	651.43	0.348
Protein LOW PSII ACCUMULATION 2, chloroplastic OS=Arabidopsis thaliana GN=LPA2 PE=1 SV=1	-0.297	0.220779	654.39	0.348
At1g49975 OS=Arabidopsis thaliana GN=At1g49975 PE=2 SV=1	-0.326	0.21978	651.43	0.348
V-type proton ATPase subunit a1 OS=Arabidopsis thaliana GN=VHA-a1 PE=2 SV=1	0.385	0.222777	660.31	0.349
Methyltransferase OS=Arabidopsis thaliana GN=At3g28460 PE=2 SV=1	0.362	0.222777	660.31	0.349
Protein STRICTOSIDINE SYNTHASE-LIKE 3 OS=Arabidopsis thaliana GN=SSL3 PE=2 SV=1	0.361	0.221778	657.35	0.349
Cytochrome b5 isoform E OS=Arabidopsis thaliana GN=CYTB5-E PE=1 SV=2	0.201	0.21978	651.43	0.349
Coatomer subunit epsilon-1 OS=Arabidopsis thaliana GN=At1g30630 PE=2 SV=1	0.187	0.220779	654.39	0.349
26S protease regulatory subunit 7 homolog A OS=Arabidopsis thaliana GN=RPT1A PE=1 SV=1	0.161	0.220779	654.39	0.349
Uncharacterized protein At5g39570 OS=Arabidopsis thaliana GN=At5g39570 PE=1 SV=1	0.15	0.222777	660.31	0.349
Haloacid dehalogenase-like hydrolase domain-containing protein At4g39970 OS=Arabidopsis thaliana GN=At4g39970 PE=2 SV=1	-0.159	0.221778	657.35	0.349
AT5g48790/K24G6_12 OS=Arabidopsis thaliana GN=At5g48790 PE=2 SV=1	-0.213	0.220779	654.39	0.349
NAD(P)-binding Rossmann-fold superfamily protein OS=Arabidopsis thaliana GN=At5g15910 PE=2 SV=1	-0.231	0.221778	657.35	0.349
reversed Putative F-box/FBD/LRR-repeat protein At5g22610 OS=Arabidopsis thaliana GN=At5g22610 PE=4 SV=1	0.252	0.222777	660.31	0.35
Plant UBX domain-containing protein 10 OS=Arabidopsis thaliana GN=PUX10 PE=2 SV=1	0.226	0.223776	663.27	0.35
Actin-1 OS=Arabidopsis thaliana GN=ACT1 PE=1 SV=1	0.215	0.223776	663.27	0.35
Probable UDP-arabinopyranose mutase 5 OS=Arabidopsis thaliana GN=RGP5 PE=1 SV=1	0.199	0.222777	660.31	0.35
Eukaryotic translation initiation factor 3 subunit C OS=Arabidopsis thaliana GN=TIF3C1 PE=1 SV=2	0.162	0.222777	660.31	0.35
Phototropin-1 OS=Arabidopsis thaliana GN=PHOT1 PE=1 SV=1	-0.178	0.223776	663.27	0.35
50S ribosomal protein L36, chloroplastic OS=Arabidopsis thaliana GN=rpl36 PE=3 SV=1	-0.236	0.223776	663.27	0.35
Nuclear cap-binding protein subunit 2 OS=Arabidopsis thaliana GN=CBP20 PE=1 SV=1	-0.362	0.223776	663.27	0.35
ATP-dependent 6-phosphofructokinase 3 OS=Arabidopsis thaliana GN=PFK3 PE=1 SV=1	-0.418	0.222777	660.31	0.35
D-3-phosphoglycerate dehydrogenase 2, chloroplastic OS=Arabidopsis thaliana GN=PGDH2 PE=1 SV=2	0.22	0.224775	666.23	0.351
COP9 signalosome complex subunit 3 OS=Arabidopsis thaliana GN=CSN3 PE=1 SV=2	0.184	0.224775	666.23	0.351
Alanine aminotransferase 2, mitochondrial OS=Arabidopsis thaliana GN=ALAAT2 PE=2 SV=1	0.35	0.225774	669.19	0.352
Bifunctional D-cysteine desulfhydrase/1-aminocyclopropane-1-carboxylate deaminase, mitochondrial OS=Arabidopsis thaliana GN=DCD PE=1 SV=1	0.217	0.225774	669.19	0.352
Photosystem I reaction center subunit V, chloroplastic OS=Arabidopsis thaliana GN=PSAG PE=2 SV=1	-0.154	0.226773	672.16	0.352
Photosystem I reaction center subunit VI-1, chloroplastic OS=Arabidopsis thaliana GN=PSAH1 PE=2 SV=1	-0.186	0.225774	669.19	0.352
Pentatricopeptide repeat-containing protein At1g19720 OS=Arabidopsis thaliana GN=DYW7 PE=2 SV=1	-0.419	0.225774	669.19	0.352
60S ribosomal protein L12-3 OS=Arabidopsis thaliana GN=RPL12C PE=2 SV=1	0.231	0.227772	675.12	0.353
Carbohydrate-binding-like fold OS=Arabidopsis thaliana GN=T12C14_60 PE=4 SV=1	0.179	0.226773	672.16	0.353
MLP-like protein 43 OS=Arabidopsis thaliana GN=MLP43 PE=1 SV=1	0.142	0.226773	672.16	0.353
Lipoamide acyltransferase component of branched-chain alpha-keto acid dehydrogenase complex, mitochondrial OS=Arabidopsis thaliana GN=BCE2 PE=1 SV=1	-0.204	0.227772	675.12	0.353
LysM domain-containing GPI-anchored protein 2 OS=Arabidopsis thaliana GN=LYM2 PE=1 SV=1	-0.296	0.226773	672.16	0.353
At3g49560 OS=Arabidopsis thaliana GN=T9C5.150 PE=2 SV=1	0.179	0.227772	675.12	0.354
14-3-3-like protein GF14 chi OS=Arabidopsis thaliana GN=GRF1 PE=1 SV=3	0.17	0.227772	675.12	0.354
Indole-3-glycerol phosphate synthase, chloroplastic OS=Arabidopsis thaliana GN=IGPS PE=1 SV=2	0.147	0.228771	678.08	0.355
Probable cinnamyl alcohol dehydrogenase 9 OS=Arabidopsis thaliana GN=CAD9 PE=2 SV=2	0.144	0.22977	681.04	0.355
Pre-mRNA cleavage factor Im 25 kDa subunit 2 OS=Arabidopsis thaliana GN=CFIS2 PE=1 SV=1	-0.222	0.22977	681.04	0.355
reversed Protein PLASTID MOVEMENT IMPAIRED 1-RELATED 1 OS=Arabidopsis thaliana GN=PMIR1 PE=2 SV=1	0.349	0.230769	684	0.356
Serine carboxypeptidase-like 25 OS=Arabidopsis thaliana GN=SCPL25 PE=2 SV=2	0.288	0.22977	681.04	0.356
Nucleic acid-binding, OB-fold-like protein OS=Arabidopsis thaliana GN=At1g10590 PE=1 SV=1	0.185	0.22977	681.04	0.356
Tropinone reductase homolog At5g06060 OS=Arabidopsis thaliana GN=At5g06060 PE=2 SV=1	-0.153	0.230769	684	0.356
Protease Do-like 5, chloroplastic OS=Arabidopsis thaliana GN=DEGP5 PE=1 SV=3	-0.226	0.22977	681.04	0.356
Allene oxide cyclase 2, chloroplastic OS=Arabidopsis thaliana GN=AOC2 PE=1 SV=1	0.205	0.230769	684	0.357
Starch synthase 2, chloroplastic/amyloplastic OS=Arabidopsis thaliana GN=SS2 PE=1 SV=1	0.368	0.232767	689.92	0.358
Hypersensitive-induced response protein 2 OS=Arabidopsis thaliana GN=HIR2 PE=1 SV=1	-0.192	0.231768	686.96	0.358
NADH-ubiquinone oxidoreductase chain 1 OS=Arabidopsis thaliana GN=ND1 PE=1 SV=4	0.319	0.233766	692.88	0.359
Copper transport protein ATX1 OS=Arabidopsis thaliana GN=ATX1 PE=1 SV=2	0.184	0.232767	689.92	0.359
L-ascorbate peroxidase S, chloroplastic/mitochondrial OS=Arabidopsis thaliana GN=APXS PE=1 SV=2	-0.172	0.232767	689.92	0.359
GEM-like protein 5 OS=Arabidopsis thaliana GN=At5g13200 PE=1 SV=1	-0.325	0.232767	689.92	0.359
Nitrilase 3 OS=Arabidopsis thaliana GN=NIT3 PE=1 SV=1	0.379	0.233766	692.88	0.36
Kinesin-like protein KIN-6 OS=Arabidopsis thaliana GN=KIN6 PE=3 SV=2	0.315	0.234765	695.84	0.36
Ankyrin repeat-containing protein OS=Arabidopsis thaliana GN=At4g19150 PE=1 SV=1	0.26	0.236763	701.77	0.36
Glutamine--tRNA ligase, cytoplasmic OS=Arabidopsis thaliana GN=OVA9 PE=2 SV=1	0.203	0.235764	698.81	0.36
Fumarate hydratase 1, mitochondrial OS=Arabidopsis thaliana GN=FUM1 PE=1 SV=2	0.201	0.235764	698.81	0.36
Trifunctional UDP-glucose 4,6-dehydratase/UDP-4-keto-6-deoxy-D-glucose 3,5-epimerase/UDP-4-keto-L-rhamnose-reductase RHM2 OS=Arabidopsis thaliana GN=RHM2 PE=1 SV=1	0.199	0.235764	698.81	0.36
60S ribosomal protein L27-2 OS=Arabidopsis thaliana GN=RPL27B PE=2 SV=2	0.195	0.234765	695.84	0.36
AT2G24420 protein OS=Arabidopsis thaliana GN=At2g24420 PE=2 SV=2	0.191	0.233766	692.88	0.36
Malate dehydrogenase 1, cytoplasmic OS=Arabidopsis thaliana GN=MDH1 PE=1 SV=2	0.14	0.235764	698.81	0.36
Post-illumination chlorophyll fluorescence increase OS=Arabidopsis thaliana GN=PIFI PE=4 SV=1	-0.182	0.235764	698.81	0.36
Is a member of the PF|00364 Biotin-requiring enzymes family OS=Arabidopsis thaliana GN=At1g52670 PE=2 SV=1	-0.207	0.234765	695.84	0.36
reversed COP9 signalosome complex subunit 3 OS=Arabidopsis thaliana GN=CSN3 PE=1 SV=2	-0.323	0.234765	695.84	0.36
Actin-11 OS=Arabidopsis thaliana GN=ACT11 PE=1 SV=1	-0.363	0.234765	695.84	0.36
Alpha/beta-Hydrolases superfamily protein OS=Arabidopsis thaliana GN=At3g05600 PE=2 SV=1	0.412	0.235764	698.81	0.361
Serine carboxypeptidase-like 48 OS=Arabidopsis thaliana GN=SCPL48 PE=2 SV=2	0.287	0.234765	695.84	0.361
Expressed protein OS=Arabidopsis thaliana GN=At2g44870 PE=2 SV=2	0.241	0.236763	701.77	0.361
AT5G66420 protein OS=Arabidopsis thaliana GN=At5g66420 PE=2 SV=1	0.175	0.235764	698.81	0.361
Probable aldo-keto reductase 4 OS=Arabidopsis thaliana GN=At1g60710 PE=2 SV=1	0.157	0.235764	698.81	0.361
Tryptophan--tRNA ligase, chloroplastic/mitochondrial OS=Arabidopsis thaliana GN=OVA4 PE=1 SV=1	-0.192	0.234765	695.84	0.361
1-acyl-sn-glycerol-3-phosphate acyltransferase 1, chloroplastic OS=Arabidopsis thaliana GN=LPAT1 PE=2 SV=1	-0.223	0.236763	701.77	0.361
Putative calcium-transporting ATPase 11, plasma membrane-type OS=Arabidopsis thaliana GN=ACA11 PE=1 SV=1	-0.263	0.236763	701.77	0.361
Vacuolar protein-sorting-associated protein 11 homolog OS=Arabidopsis thaliana GN=VPS11 PE=1 SV=1	0.378	0.238761	707.69	0.362
Nitrilase 1 OS=Arabidopsis thaliana GN=NIT1 PE=1 SV=2	0.219	0.238761	707.69	0.362
1-aminocyclopropane-1-carboxylate oxidase 4 OS=Arabidopsis thaliana GN=ACO4 PE=1 SV=2	0.163	0.237762	704.73	0.362
Phospholipase D alpha 1 OS=Arabidopsis thaliana GN=PLDALPHA1 PE=1 SV=2	0.161	0.238761	707.69	0.362
FKBP-type peptidyl-prolyl cis-trans isomerase OS=Arabidopsis thaliana GN=At3g12345 PE=1 SV=1	-0.178	0.237762	704.73	0.362
Mitochondrial import receptor subunit TOM9-2 OS=Arabidopsis thaliana GN=TOM9-2 PE=1 SV=3	0.194	0.23976	710.65	0.363
Peptidyl-prolyl cis-trans isomerase Pin1 OS=Arabidopsis thaliana GN=PIN1 PE=1 SV=1	0.161	0.238761	707.69	0.363
ATP synthase subunit delta, chloroplastic OS=Arabidopsis thaliana GN=ATPD PE=1 SV=1	-0.136	0.238761	707.69	0.363
Cycloartenol synthase OS=Arabidopsis thaliana GN=CAS1 PE=1 SV=2	-0.199	0.238761	707.69	0.363
DExH-box ATP-dependent RNA helicase DExH12 OS=Arabidopsis thaliana GN=BRR2A PE=1 SV=1	0.184	0.241758	716.57	0.366
NADH dehydrogenase [ubiquinone] flavoprotein 1, mitochondrial OS=Arabidopsis thaliana GN=At5g08530 PE=2 SV=1	0.15	0.241758	716.57	0.366
Putative H/ACA ribonucleoprotein complex subunit 1-like protein 1 OS=Arabidopsis thaliana GN=At3g03920 PE=2 SV=1	0.239	0.242757	719.53	0.367
Elongation factor Ts, mitochondrial OS=Arabidopsis thaliana GN=F19B15.90 PE=2 SV=1	0.133	0.242757	719.53	0.367
Putative ion channel POLLUX-like 1 OS=Arabidopsis thaliana GN=At5g02940 PE=2 SV=1	-0.196	0.242757	719.53	0.367
At2g35830/F11F19.26 OS=Arabidopsis thaliana GN=At2g35830 PE=2 SV=2	-0.372	0.242757	719.53	0.367
Glutathione S-transferase L3 OS=Arabidopsis thaliana GN=GSTL3 PE=2 SV=1	0.142	0.243756	722.49	0.368
Multiple organellar RNA editing factor 6, mitochondrial OS=Arabidopsis thaliana GN=MORF6 PE=2 SV=1	0.36	0.244755	725.45	0.369
Isocitrate dehydrogenase [NAD] regulatory subunit 1, mitochondrial OS=Arabidopsis thaliana GN=IDH1 PE=1 SV=2	0.171	0.245754	728.42	0.369
Tetratricopeptide repeat-containing protein OS=Arabidopsis thaliana GN=At1g01320 PE=1 SV=1	0.166	0.245754	728.42	0.369
Eukaryotic translation initiation factor 3 subunit I OS=Arabidopsis thaliana GN=TIF3I1 PE=2 SV=2	0.157	0.244755	725.45	0.369
Glutathione S-transferase T1 OS=Arabidopsis thaliana GN=GSTT1 PE=2 SV=1	-0.231	0.244755	725.45	0.369
Eukaryotic translation initiation factor 6-2 OS=Arabidopsis thaliana GN=EIF6-2 PE=2 SV=1	-0.355	0.245754	728.42	0.369
Farnesyl pyrophosphate synthase 1, mitochondrial OS=Arabidopsis thaliana GN=FPS1 PE=2 SV=2	0.212	0.245754	728.42	0.37
Succinate dehydrogenase [ubiquinone] iron-sulfur subunit 1, mitochondrial OS=Arabidopsis thaliana GN=SDH2-1 PE=1 SV=2	0.19	0.246753	731.38	0.37
Probable N-acetyl-gamma-glutamyl-phosphate reductase, chloroplastic OS=Arabidopsis thaliana GN=At2g19940 PE=1 SV=2	-0.142	0.246753	731.38	0.37
Putative uncharacterized protein F13G24.250 OS=Arabidopsis thaliana GN=F13G24.250 PE=1 SV=1	-0.151	0.245754	728.42	0.37
Cysteine synthase 1 OS=Arabidopsis thaliana GN=OASA1 PE=1 SV=2	-0.199	0.246753	731.38	0.37
Putative uncharacterized protein AT4g33360 OS=Arabidopsis thaliana GN=F17M5.120 PE=2 SV=1	-0.217	0.245754	728.42	0.37
Hsp70-Hsp90 organizing protein 3 OS=Arabidopsis thaliana GN=HOP3 PE=2 SV=1	-0.263	0.245754	728.42	0.37
ABC transporter I family member 11, chloroplastic OS=Arabidopsis thaliana GN=ABCI11 PE=2 SV=1	-0.425	0.245754	728.42	0.37
60S ribosomal protein L30-2 OS=Arabidopsis thaliana GN=RPL30B PE=3 SV=1	0.352	0.247752	734.34	0.371
Alcohol dehydrogenase-like protein OS=Arabidopsis thaliana GN=At5g19440 PE=2 SV=1	0.177	0.24975	740.26	0.373
At1g50380/F14I3_27 OS=Arabidopsis thaliana GN=F14I3.4 PE=2 SV=1	0.171	0.24975	740.26	0.373
At1g80360 OS=Arabidopsis thaliana GN=F5I6.11 PE=1 SV=1	0.165	0.24975	740.26	0.373
Polyadenylate-binding protein 4 OS=Arabidopsis thaliana GN=PAB4 PE=1 SV=1	0.154	0.24975	740.26	0.373
Transmembrane protein OS=Arabidopsis thaliana GN=At3g23450 PE=4 SV=1	-0.168	0.24975	740.26	0.373
NAD(P)H-quinone oxidoreductase subunit K, chloroplastic OS=Arabidopsis thaliana GN=ndhK PE=3 SV=1	-0.176	0.248751	737.3	0.373
Phosphoenolpyruvate carboxylase-like protein OS=Arabidopsis thaliana GN=At2g43180 PE=2 SV=1	-0.211	0.24975	740.26	0.373
Zinc finger BED domain-containing protein DAYSLEEPER OS=Arabidopsis thaliana GN=HAT PE=1 SV=1	-0.216	0.250749	743.22	0.373
At5g58030 OS=Arabidopsis thaliana GN=At5g58030 PE=2 SV=1	0.333	0.24975	740.26	0.374
Chaperone protein ClpD, chloroplastic OS=Arabidopsis thaliana GN=CLPD PE=1 SV=1	0.183	0.24975	740.26	0.374
Isoform 2 of Protein ILITYHIA OS=Arabidopsis thaliana GN=ILA	0.16	0.251748	746.18	0.374
Eukaryotic translation initiation factor 3 subunit E OS=Arabidopsis thaliana GN=TIF3E1 PE=1 SV=1	0.152	0.250749	743.22	0.374
Chaperonin 60 subunit beta 1, chloroplastic OS=Arabidopsis thaliana GN=CPN60B1 PE=1 SV=3	0.147	0.250749	743.22	0.374
Thylakoid lumenal protein TL20.3, chloroplastic OS=Arabidopsis thaliana GN=TL20.3 PE=1 SV=1	-0.154	0.251748	746.18	0.374
reversed Transcription regulatory protein SNF5, putative (BSH) OS=Arabidopsis thaliana GN=BSH PE=4 SV=1	-0.233	0.251748	746.18	0.374
reversed Putative transcription factor bHLH107 OS=Arabidopsis thaliana GN=BHLH107 PE=2 SV=1	0.37	0.252747	749.14	0.375
Uncharacterized protein OS=Arabidopsis thaliana GN=At5g64400 PE=4 SV=1	0.339	0.252747	749.14	0.375
ATAILP1 OS=Arabidopsis thaliana GN=AILP1 PE=2 SV=1	0.162	0.252747	749.14	0.375
Succinate dehydrogenase [ubiquinone] flavoprotein subunit 1, mitochondrial OS=Arabidopsis thaliana GN=SDH1-1 PE=1 SV=1	0.138	0.251748	746.18	0.375
AT2G45990 protein OS=Arabidopsis thaliana GN=At2g45990 PE=1 SV=1	-0.149	0.251748	746.18	0.375
[truncated: 2,190 more rows]

## Sheet: Supplemenal Table S3
Supplemental Table S3: List of proteins identified in the comparative proteomic study between leaves of wild-type (WT) and gpt2-1 plants cultured in the presence of small fungal volatile compounds (VCs). Proteins differentially expressed with a "confident" statistical significance level are highlighted in brown.
Description	log2_fold_change	pvalue	evalue	qvalue (FDR)
AT5g37380/MNJ8_170 OS=Arabidopsis thaliana GN=At5g37380 PE=2 SV=1	6.638	9.9999e-06	0.04	0.02
reversed DNA topoisomerase, type IA, core OS=Arabidopsis thaliana GN=At4g31210 PE=3 SV=1	2.406	1.99998e-05	0.08	0.027
Putative uncharacterized protein AT4g09660 OS=Arabidopsis thaliana GN=F17A8.10 PE=4 SV=1	2.307	3.99996e-05	0.16	0.04
Probable apyrase 3 OS=Arabidopsis thaliana GN=APY3 PE=2 SV=1	1.378	9.9999e-06	0.04	0.04
reversed ADP-ribosylation factor-like protein 8c OS=Arabidopsis thaliana GN=ARL8C PE=2 SV=1	-1.974	7.99992e-05	0.32	0.045
reversed Putative cyclic nucleotide-gated ion channel 7 OS=Arabidopsis thaliana GN=CNGC7 PE=3 SV=1	-2.099	5.99994e-05	0.24	0.048
reversed Peptidyl-prolyl cis-trans isomerase FKBP16-4, chloroplastic OS=Arabidopsis thaliana GN=FKBP16-4 PE=1 SV=1	1.272	7.99992e-05	0.32	0.053
AT3g02480/F16B3_11 OS=Arabidopsis thaliana GN=At3g02480 PE=2 SV=1	-1.918	0.000139999	0.56	0.07
Pumilio homolog 5 OS=Arabidopsis thaliana GN=APUM5 PE=1 SV=2	-0.869	0.000349997	1.39	0.107
reversed Aminoacyl-tRNA synthetase, class II-like domain containing protein OS=Arabidopsis thaliana GN=At1g53705 PE=4 SV=1	0.914	0.000289997	1.15	0.115
Uncharacterized protein OS=Arabidopsis thaliana GN=At5g28830 PE=4 SV=1	1.54	0.000319997	1.27	0.116
reversed Elongation factor Tu, mitochondrial OS=Arabidopsis thaliana GN=TUFA PE=1 SV=1	0.953	0.000349997	1.39	0.116
DNA damage-binding protein 1b OS=Arabidopsis thaliana GN=DDB1B PE=2 SV=2	-1.794	0.000269997	1.07	0.119
Putative RRM-containing protein OS=Arabidopsis thaliana GN=At3g04500 PE=2 SV=1	1.535	0.000479995	1.91	0.127
Leucine--tRNA ligase, cytoplasmic OS=Arabidopsis thaliana GN=At1g09620 PE=1 SV=1	0.225	0.000479995	1.91	0.136
Alpha-galactosidase 3 OS=Arabidopsis thaliana GN=AGAL3 PE=1 SV=1	0.696	0.000619994	2.47	0.154
Patched family protein OS=Arabidopsis thaliana GN=At4g38350 PE=4 SV=1	0.504	0.000779992	3.1	0.172
Putative uncharacterized protein OS=Arabidopsis thaliana GN=At3g18760 PE=2 SV=1	1.266	0.000759992	3.02	0.178
Probable plastid-lipid-associated protein 8, chloroplastic OS=Arabidopsis thaliana GN=PAP8 PE=1 SV=1	-0.275	0.000899991	3.58	0.179
reversed Putative F-box/FBD/LRR-repeat protein At5g22610 OS=Arabidopsis thaliana GN=At5g22610 PE=4 SV=1	-1.184	0.000889991	3.54	0.186
NADP-dependent malic enzyme 2 OS=Arabidopsis thaliana GN=NADP-ME2 PE=1 SV=1	0.188	0.00098999	3.94	0.188
Expressed protein OS=Arabidopsis thaliana GN=PSBX PE=2 SV=1	1.324	0.00121999	4.86	0.221
26S proteasome regulatory subunit RPN13 OS=Arabidopsis thaliana GN=RPN13 PE=1 SV=2	0.573	0.00138999	5.53	0.231
MLP-like protein 423 OS=Arabidopsis thaliana GN=MLP423 PE=2 SV=1	-0.225	0.00138999	5.53	0.241
reversed Isoform 2 of Peptide methionine sulfoxide reductase B2, chloroplastic OS=Arabidopsis thaliana GN=MSRB2	-0.976	0.00185998	7.4	0.296
Putative uncharacterized protein At5g08660 OS=Arabidopsis thaliana GN=At5g08660 PE=1 SV=1	1.191	0.00193876	7.72	0.297
CASP-like protein 1D1 OS=Arabidopsis thaliana GN=At4g15610 PE=2 SV=1	-1.266	0.00218388	8.69	0.3
Calvin cycle protein CP12-1, chloroplastic OS=Arabidopsis thaliana GN=CP12-1 PE=1 SV=1	0.334	0.0022588	8.99	0.3
Oligouridylate-binding protein 1A OS=Arabidopsis thaliana GN=UBP1A PE=1 SV=1	0.732	0.00217043	8.64	0.309
Linoleate 9S-lipoxygenase 1 OS=Arabidopsis thaliana GN=LOX1 PE=1 SV=1	1.265	0.00214604	8.54	0.316
Apoptosis inhibitory protein 5 (API5) OS=Arabidopsis thaliana GN=At2g34040 PE=1 SV=2	0.415	0.00247433	9.85	0.318
26S protease regulatory subunit 10B homolog A OS=Arabidopsis thaliana GN=RPT4A PE=1 SV=1	-0.673	0.00306447	12.2	0.321
AT4G23670 protein OS=Arabidopsis thaliana GN=F9D16.140 PE=2 SV=1	-0.184	0.00316661	12.6	0.323
Nuclear transcription factor Y subunit B-2 OS=Arabidopsis thaliana GN=NFYB2 PE=2 SV=1	-0.567	0.00301583	12	0.324
26S protease regulatory subunit 6B homolog OS=Arabidopsis thaliana GN=RPT3 PE=1 SV=1	0.238	0.00296919	11.82	0.328
Ferritin-1, chloroplastic OS=Arabidopsis thaliana GN=FER1 PE=2 SV=1	-0.406	0.00290905	11.58	0.331
ARM repeat superfamily protein OS=Arabidopsis thaliana GN=At3g62530 PE=2 SV=1	-0.228	0.00402075	16	0.333
GDSL esterase/lipase ESM1 OS=Arabidopsis thaliana GN=ESM1 PE=1 SV=1	-0.255	0.0028529	11.35	0.334
Metal-dependent protein hydrolase OS=Arabidopsis thaliana GN=At5g41970 PE=1 SV=1	0.275	0.00387992	15.44	0.336
At1g45200 OS=Arabidopsis thaliana GN=TLL1 PE=2 SV=1	-0.245	0.00278257	11.07	0.336
Pathogenesis-related protein 1 OS=Arabidopsis thaliana GN=At2g14610 PE=1 SV=1	-0.732	0.00271827	10.82	0.338
5'-adenylylsulfate reductase 2, chloroplastic OS=Arabidopsis thaliana GN=APR2 PE=1 SV=2	0.547	0.00402075	16	0.34
PHIP1 OS=Arabidopsis thaliana GN=T26I12.220 PE=4 SV=1	0.866	0.00387747	15.43	0.343
Glycine-rich RNA-binding protein 3, mitochondrial OS=Arabidopsis thaliana GN=RBG3 PE=2 SV=1	-0.658	0.00379992	15.12	0.344
Protein TIC 21, chloroplastic OS=Arabidopsis thaliana GN=TIC21 PE=1 SV=1	-0.994	0.00365378	14.54	0.346
Nitrate reductase [NADH] 2 OS=Arabidopsis thaliana GN=NIA2 PE=1 SV=1	0.261	0.00426657	16.98	0.347
Mediator of RNA polymerase II transcription subunit 37f OS=Arabidopsis thaliana GN=MED37F PE=1 SV=2	0.485	0.00376463	14.98	0.348
Protochlorophyllide reductase B, chloroplastic OS=Arabidopsis thaliana GN=PORB PE=1 SV=3	-0.178	0.00358484	14.27	0.348
LETM1-like protein OS=Arabidopsis thaliana GN=LETM1 PE=4 SV=1	0.989	0.00350903	13.97	0.349
GTP binding protein-like OS=Arabidopsis thaliana GN=At5g57960 PE=3 SV=1	0.897	0.00492295	19.59	0.384
Stress-response A/B barrel domain-containing protein At5g22580 OS=Arabidopsis thaliana GN=At5g22580 PE=1 SV=1	-0.337	0.00492295	19.59	0.392
Beta-galactosidase 2 OS=Arabidopsis thaliana GN=BGAL2 PE=2 SV=2	0.552	0.00548556	21.83	0.397
Calmodulin-like protein 10 OS=Arabidopsis thaliana GN=CML10 PE=2 SV=1	-0.891	0.00612883	24.39	0.4
At4g13220 OS=Arabidopsis thaliana GN=At4g13220 PE=2 SV=1	1.039	0.00545699	21.72	0.402
AT5G64130 protein OS=Arabidopsis thaliana GN=At5g64130 PE=1 SV=1	-0.408	0.00535121	21.3	0.402
NADP-dependent malic enzyme 4, chloroplastic OS=Arabidopsis thaliana GN=NADP-ME4 PE=1 SV=1	0.532	0.00609658	24.26	0.404
FAD/NAD(P)-binding oxidoreductase family protein OS=Arabidopsis thaliana GN=At4g15765 PE=4 SV=1	0.538	0.00570571	22.71	0.406
Putative RRM-containing protein OS=Arabidopsis thaliana GN=At4g17720 PE=1 SV=1	0.48	0.00593731	23.63	0.407
Calmodulin-2 OS=Arabidopsis thaliana GN=CAM2 PE=1 SV=1	-0.287	0.00603106	24	0.407
Oxygen-evolving enhancer protein 3-2, chloroplastic OS=Arabidopsis thaliana GN=PSBQ2 PE=1 SV=2	-0.172	0.00532418	21.19	0.408
Glutamate synthase 1 [NADH], chloroplastic OS=Arabidopsis thaliana GN=GLT1 PE=1 SV=2	0.134	0.00584831	23.28	0.408
Calcium-transporting ATPase 4, plasma membrane-type OS=Arabidopsis thaliana GN=ACA4 PE=1 SV=1	0.474	0.0065515	26.07	0.414
Fumarate hydratase 2, chloroplastic OS=Arabidopsis thaliana GN=FUM2 PE=2 SV=1	0.795	0.00775969	30.88	0.417
Non-specific lipid-transfer protein 6 OS=Arabidopsis thaliana GN=LTP6 PE=2 SV=1	-0.397	0.00829132	33	0.418
Peroxisome biogenesis protein 22 OS=Arabidopsis thaliana GN=PEX22 PE=1 SV=1	0.486	0.00749971	29.85	0.42
Ras-related protein RABA2d OS=Arabidopsis thaliana GN=RABA2D PE=2 SV=1	-0.776	0.00824966	32.83	0.421
Putative uncharacterized protein AT4g33360 OS=Arabidopsis thaliana GN=F17M5.120 PE=2 SV=1	0.456	0.0065515	26.07	0.421
UDP-glycosyltransferase 78D1 OS=Arabidopsis thaliana GN=UGT78D1 PE=1 SV=1	-0.806	0.00816633	32.5	0.422
Ras-related protein RABA1f OS=Arabidopsis thaliana GN=RABA1F PE=2 SV=1	-0.793	0.007958	31.67	0.422
23.6 kDa heat shock protein, mitochondrial OS=Arabidopsis thaliana GN=HSP23.6 PE=2 SV=1	0.779	0.00763969	30.41	0.422
Ferritin-3, chloroplastic OS=Arabidopsis thaliana GN=FER3 PE=2 SV=1	-0.674	0.00742279	29.54	0.422
Ribosomal protein L7Ae/L30e/S12e/Gadd45 family protein OS=Arabidopsis thaliana GN=At5g20160 PE=4 SV=1	0.377	0.00775969	30.88	0.423
Oxysterol-binding protein-related protein 3B OS=Arabidopsis thaliana GN=ORP3B PE=2 SV=1	0.904	0.00682118	27.15	0.424
Peptidyl-prolyl cis-trans isomerase CYP19-4 OS=Arabidopsis thaliana GN=CYP19-4 PE=1 SV=2	-0.324	0.00812466	32.34	0.425
ATP phosphoribosyltransferase 1, chloroplastic OS=Arabidopsis thaliana GN=HISN1A PE=1 SV=1	0.364	0.00707381	28.15	0.427
Coatomer subunit zeta-2 OS=Arabidopsis thaliana GN=At3g09800 PE=2 SV=1	-0.698	0.00742279	29.54	0.428
Chloroplast processing peptidase OS=Arabidopsis thaliana GN=PLSP1 PE=2 SV=2	0.324	0.00699975	27.86	0.429
reversed IAA-amino acid hydrolase ILR1-like 4 OS=Arabidopsis thaliana GN=ILL4 PE=1 SV=2	0.612	0.00886323	35.28	0.43
reversed Probable aminotransferase TAT2 OS=Arabidopsis thaliana GN=At5g53970 PE=2 SV=1	0.473	0.0073701	29.33	0.431
Polyadenylate-binding protein-interacting protein 4 OS=Arabidopsis thaliana GN=CID4 PE=2 SV=1	0.867	0.00868142	34.55	0.432
Carboxyl-terminal-processing peptidase 1, chloroplastic OS=Arabidopsis thaliana GN=CTPA1 PE=1 SV=1	0.756	0.00726895	28.93	0.432
CDK5RAP1-like protein OS=Arabidopsis thaliana GN=At4g36390 PE=2 SV=1	0.58	0.00881778	35.09	0.433
Hsp70-Hsp90 organizing protein 1 OS=Arabidopsis thaliana GN=HOP1 PE=2 SV=1	0.404	0.00909481	36.2	0.436
Plastocyanin major isoform, chloroplastic OS=Arabidopsis thaliana GN=DRT112 PE=1 SV=2	0.405	0.00938051	37.33	0.444
Protein COLD-REGULATED 15B, chloroplastic OS=Arabidopsis thaliana GN=COR15B PE=1 SV=1	-0.223	0.01021	40.64	0.452
Protein PLASTID TRANSCRIPTIONALLY ACTIVE 7 OS=Arabidopsis thaliana GN=PTAC7 PE=1 SV=1	-0.459	0.00969952	38.6	0.454
reversed Plastidic type i signal peptidase 1 OS=Arabidopsis thaliana GN=PLSP1 PE=4 SV=1	-0.598	0.00984951	39.2	0.456
26S proteasome non-ATPase regulatory subunit 11 homolog OS=Arabidopsis thaliana GN=RPN6 PE=1 SV=1	-0.197	0.01021	40.64	0.457
Vacuolar protein-sorting-associated protein 11 homolog OS=Arabidopsis thaliana GN=VPS11 PE=1 SV=1	0.741	0.0106105	42.23	0.459
5-oxoprolinase OS=Arabidopsis thaliana GN=OXP1 PE=1 SV=1	0.226	0.0101574	40.43	0.459
At5g64430 OS=Arabidopsis thaliana GN=At5g64430 PE=1 SV=1	0.886	0.0101047	40.22	0.462
UPF0426 protein At1g28150, chloroplastic OS=Arabidopsis thaliana GN=At1g28150 PE=2 SV=1	0.442	0.010555	42.01	0.462
ATP-dependent 6-phosphofructokinase 3 OS=Arabidopsis thaliana GN=PFK3 PE=1 SV=1	0.808	0.0113883	45.33	0.463
AT2G21270 protein OS=Arabidopsis thaliana GN=UFD1 PE=2 SV=1	0.616	0.0111758	44.48	0.463
Cullin-associated NEDD8-dissociated protein 1 OS=Arabidopsis thaliana GN=CAND1 PE=1 SV=1	0.29	0.0112935	44.95	0.463
EF-Hand containing protein-like OS=Arabidopsis thaliana GN=At4g38810 PE=2 SV=1	0.803	0.0108327	43.11	0.464
ABC transporter B family member 25, mitochondrial OS=Arabidopsis thaliana GN=ABCB25 PE=1 SV=1	0.879	0.011117	44.25	0.466
Putative uncharacterized protein At2g15860 OS=Arabidopsis thaliana GN=At2g15860 PE=1 SV=1	0.592	0.0115876	46.12	0.466
Succinate-semialdehyde dehydrogenase, mitochondrial OS=Arabidopsis thaliana GN=ALDH5F1 PE=1 SV=2	0.18	0.0110549	44	0.468
At5g11810 OS=Arabidopsis thaliana GN=T22P22_200 PE=2 SV=1	0.637	0.0119368	47.51	0.47
Imidazole glycerol phosphate synthase hisHF, chloroplastic OS=Arabidopsis thaliana GN=HISN4 PE=2 SV=1	0.201	0.0118118	47.01	0.47
Probable ribose-5-phosphate isomerase 1 OS=Arabidopsis thaliana GN=RPI1 PE=1 SV=1	-0.741	0.0131991	52.53	0.5
ADP,ATP carrier protein 2, mitochondrial OS=Arabidopsis thaliana GN=AAC2 PE=1 SV=2	0.64	0.0131991	52.53	0.505
GDP-mannose 4,6 dehydratase 2 OS=Arabidopsis thaliana GN=MUR1 PE=1 SV=3	0.612	0.0129325	51.47	0.505
Trypsin OS=Sus scrofa PE=1 SV=1	0.17	0.0131325	52.27	0.507
Expressed protein OS=Arabidopsis thaliana GN=At2g25670 PE=2 SV=1	-0.569	0.0135705	54.01	0.51
Cellulose synthase A catalytic subunit 3 [UDP-forming] OS=Arabidopsis thaliana GN=CESA3 PE=1 SV=2	0.68	0.0144604	57.55	0.518
Uncharacterized aarF domain-containing protein kinase At1g79600, chloroplastic OS=Arabidopsis thaliana GN=At1g79600 PE=2 SV=1	0.22	0.0141418	56.28	0.521
CRN (Crooked neck) protein OS=Arabidopsis thaliana GN=At5g45990 PE=4 SV=1	0.637	0.0144275	57.42	0.522
Eukaryotic translation initiation factor 3 subunit D OS=Arabidopsis thaliana GN=TIF3D1 PE=1 SV=1	-0.337	0.0143561	57.14	0.524
Ribulose bisphosphate carboxylase large chain, catalytic domain OS=Arabidopsis thaliana GN=At2g07732 PE=4 SV=1	0.332	0.0141418	56.28	0.526
Eukaryotic peptide chain release factor subunit 1-1 OS=Arabidopsis thaliana GN=ERF1-1 PE=1 SV=2	0.306	0.014845	59.08	0.528
reversed NADH dehydrogenase [ubiquinone] iron-sulfur protein 1, mitochondrial OS=Arabidopsis thaliana GN=EMB1467 PE=1 SV=2	0.749	0.0155373	61.84	0.547
Lecithin-cholesterol acyltransferase-like 1 OS=Arabidopsis thaliana GN=LCAT1 PE=2 SV=1	0.328	0.016582	66	0.55
Epithiospecifier protein OS=Arabidopsis thaliana GN=ESP PE=1 SV=2	-0.104	0.015768	62.76	0.55
RuvB-like protein 1 OS=Arabidopsis thaliana GN=RIN1 PE=1 SV=1	-0.738	0.0159219	63.37	0.551
Oxalate--CoA ligase OS=Arabidopsis thaliana GN=AAE3 PE=1 SV=1	0.143	0.0164986	65.66	0.552
Xyloglucan endotransglucosylase/hydrolase protein 24 OS=Arabidopsis thaliana GN=XTH24 PE=1 SV=2	0.568	0.0164153	65.33	0.554
CRS1 / YhbY (CRM) domain-containing protein OS=Arabidopsis thaliana GN=EMB1865 PE=1 SV=1	0.614	0.0161653	64.34	0.555
60S acidic ribosomal protein P1-1 OS=Arabidopsis thaliana GN=RPP1A PE=2 SV=2	-0.625	0.016332	65	0.556
Expressed protein OS=Arabidopsis thaliana GN=At2g35605 PE=2 SV=1	0.533	0.0171803	68.38	0.556
Riboflavin biosynthesis protein PYRD, chloroplastic OS=Arabidopsis thaliana GN=PYRD PE=1 SV=1	0.427	0.0173319	68.98	0.556
Pentatricopeptide repeat-containing protein At4g16390, chloroplastic OS=Arabidopsis thaliana GN=P67 PE=1 SV=3	-0.338	0.0169153	67.32	0.556
Probable glucan endo-1,3-beta-glucosidase At4g16260 OS=Arabidopsis thaliana GN=At4g16260 PE=1 SV=1	-0.23	0.0171803	68.38	0.56
Protein LHCP TRANSLOCATION DEFECT OS=Arabidopsis thaliana GN=LTD PE=1 SV=1	-0.219	0.0177257	70.55	0.56
Asparagine synthetase [glutamine-hydrolyzing] 3 OS=Arabidopsis thaliana GN=ASN3 PE=2 SV=1	0.537	0.0176348	70.19	0.561
Cytochrome c oxidase subunit 5b-2, mitochondrial OS=Arabidopsis thaliana GN=COX5B-2 PE=2 SV=1	0.395	0.0181802	72.36	0.565
26S proteasome non-ATPase regulatory subunit 13 homolog B OS=Arabidopsis thaliana GN=RPN9B PE=1 SV=1	-0.378	0.0190981	76.01	0.567
Putative uncharacterized protein OS=Arabidopsis thaliana GN=F13I12.120 PE=1 SV=1	-0.146	0.0180893	72	0.567
Ferritin-4, chloroplastic OS=Arabidopsis thaliana GN=FER4 PE=2 SV=1	-0.28	0.0189981	75.61	0.569
AT0ZI1 protein OS=Arabidopsis thaliana GN=ATOZI1 PE=2 SV=1	0.344	0.0188981	75.21	0.57
DNA polymerase alpha subunit B OS=Arabidopsis thaliana GN=POLA2 PE=3 SV=1	-0.685	0.0194981	77.6	0.571
reversed Pentatricopeptide repeat-containing protein At2g34400 OS=Arabidopsis thaliana GN=PCMP-E23 PE=3 SV=2	0.66	0.0187981	74.82	0.571
UDP-glycosyltransferase 74F2 OS=Arabidopsis thaliana GN=UGT74F2 PE=1 SV=1	0.342	0.0186347	74.17	0.571
NADH-cytochrome b5 reductase-like protein OS=Arabidopsis thaliana GN=CBR2 PE=1 SV=2	-0.191	0.019698	78.4	0.572
Actin-1 OS=Arabidopsis thaliana GN=ACT1 PE=1 SV=1	-0.507	0.019898	79.19	0.574
reversed Adenine nucleotide alpha hydrolases-domain containing protein kinase OS=Arabidopsis thaliana GN=At1g78940 PE=4 SV=1	0.41	0.0194981	77.6	0.575
Sulfoquinovosyl transferase SQD2 OS=Arabidopsis thaliana GN=SQD2 PE=1 SV=1	0.408	0.0186347	74.17	0.575
Protein COLD-REGULATED 15A, chloroplastic OS=Arabidopsis thaliana GN=COR15A PE=1 SV=1	-0.272	0.0211088	84.01	0.579
Ubiquitin-conjugating enzyme E2 35 OS=Arabidopsis thaliana GN=UBC35 PE=1 SV=1	-0.262	0.020298	80.79	0.581
Outer envelope pore protein 16-3, chloroplastic/mitochondrial OS=Arabidopsis thaliana GN=OEP163 PE=1 SV=1	-0.216	0.0208866	83.13	0.581
DCF OS=Arabidopsis thaliana GN=T8P19.230 PE=2 SV=1	0.209	0.021331	84.9	0.581
UDP-glycosyltransferase 71B1 OS=Arabidopsis thaliana GN=UGT71B1 PE=2 SV=1	0.399	0.0207755	82.69	0.582
Protein TIC 20-II, chloroplastic OS=Arabidopsis thaliana GN=TIC20-II PE=2 SV=1	-0.219	0.020498	81.58	0.583
Thylakoid lumenal 16.5 kDa protein, chloroplastic OS=Arabidopsis thaliana GN=At4g02530 PE=1 SV=3	-0.132	0.0211088	84.01	0.583
BTB/POZ domain-containing protein NPY2 OS=Arabidopsis thaliana GN=NPY2 PE=2 SV=1	-0.565	0.0207755	82.69	0.586
Serine acetyltransferase 3, mitochondrial OS=Arabidopsis thaliana GN=SAT3 PE=1 SV=3	-0.401	0.0221087	87.99	0.595
Glutathione S-transferase F6 OS=Arabidopsis thaliana GN=GSTF6 PE=2 SV=2	0.169	0.0219976	87.55	0.596
Pectin acetylesterase 7 OS=Arabidopsis thaliana GN=PAE7 PE=2 SV=1	0.159	0.022553	89.76	0.598
Aspartyl protease family protein OS=Arabidopsis thaliana GN=At5g07030 PE=3 SV=1	-0.152	0.0227752	90.65	0.6
Kinesin-like protein KIN-13A OS=Arabidopsis thaliana GN=KIN13A PE=1 SV=1	0.886	0.022553	89.76	0.602
Tropinone reductase homolog At2g29260, chloroplastic OS=Arabidopsis thaliana GN=At2g29260 PE=2 SV=1	-0.486	0.023997	95.51	0.608
Histidine-containing phosphotransfer protein 2 OS=Arabidopsis thaliana GN=AHP2 PE=1 SV=1	0.4	0.0247469	98.49	0.608
Glutathione S-transferase DHAR1, mitochondrial OS=Arabidopsis thaliana GN=DHAR1 PE=1 SV=1	-0.137	0.0238862	95.07	0.609
Probable inactive nicotinamidase At3g16190 OS=Arabidopsis thaliana GN=At3g16190 PE=2 SV=1	0.417	0.0234418	93.3	0.61
ATP-dependent RNA helicase DEAH13 OS=Arabidopsis thaliana GN=FAS4 PE=2 SV=1	-0.53	0.024247	96.5	0.611
Bifunctional aspartokinase/homoserine dehydrogenase 2, chloroplastic OS=Arabidopsis thaliana GN=AKHSDH2 PE=1 SV=1	-0.254	0.0233307	92.86	0.611
AT3g54360/T12E18_50 OS=Arabidopsis thaliana GN=T12E18_50 PE=2 SV=1	0.492	0.0339943	135.3	0.612
1-aminocyclopropane-1-carboxylate oxidase 2 OS=Arabidopsis thaliana GN=ACO2 PE=2 SV=2	-0.166	0.0247469	98.49	0.612
ATP-dependent zinc metalloprotease FTSH 3, mitochondrial OS=Arabidopsis thaliana GN=FTSH3 PE=1 SV=1	0.503	0.023872	95.01	0.613
Glutathione S-transferase F9 OS=Arabidopsis thaliana GN=GSTF9 PE=1 SV=1	-0.138	0.023747	94.51	0.614
At5g18420 OS=Arabidopsis thaliana GN=At5g18420 PE=2 SV=1	0.645	0.0339943	135.3	0.615
reversed Myb/SANT-like DNA-binding domain protein OS=Arabidopsis thaliana GN=F11B9.21 PE=4 SV=1	0.336	0.0338277	134.63	0.615
reversed Cytokinin riboside 5'-monophosphate phosphoribohydrolase LOG7 OS=Arabidopsis thaliana GN=LOG7 PE=1 SV=2	0.499	0.0252468	100.48	0.616
Ras-related protein RABA4c OS=Arabidopsis thaliana GN=RABA4C PE=2 SV=1	0.406	0.0246219	98	0.616
Methionine S-methyltransferase OS=Arabidopsis thaliana GN=MMT1 PE=1 SV=1	0.18	0.0247469	98.49	0.616
AT3g13460/MRP15_10 OS=Arabidopsis thaliana GN=ECT2 PE=1 SV=1	-0.828	0.0338277	134.63	0.618
Pre-mRNA-processing-splicing factor 8A OS=Arabidopsis thaliana GN=PRP8A PE=1 SV=1	-0.418	0.0348275	138.61	0.619
Jacalin-related lectin 23 OS=Arabidopsis thaliana GN=JAL23 PE=1 SV=1	-0.384	0.0338277	134.63	0.62
Cinnamyl alcohol dehydrogenase 5 OS=Arabidopsis thaliana GN=CAD5 PE=1 SV=1	0.377	0.0331611	131.98	0.62
reversed Cyclin-dependent kinase-like protein OS=Arabidopsis thaliana GN=IBS1 PE=4 SV=1	0.359	0.0334944	133.31	0.62
Beta-glucosidase 23 OS=Arabidopsis thaliana GN=BGLU23 PE=1 SV=1	-0.138	0.0346609	137.95	0.621
Peptidyl-prolyl cis-trans isomerase CYP21-3, mitochondrial OS=Arabidopsis thaliana GN=CYP21-3 PE=2 SV=2	0.431	0.0351608	139.94	0.622
NAP1-related protein 1 OS=Arabidopsis thaliana GN=NRP1 PE=1 SV=1	0.257	0.0348275	138.61	0.622
Homogentisate solanesyltransferase, chloroplastic OS=Arabidopsis thaliana GN=HST PE=1 SV=1	0.355	0.0331611	131.98	0.623
Protein EXORDIUM-like 2 OS=Arabidopsis thaliana GN=EXL2 PE=2 SV=1	0.289	0.0338277	134.63	0.623
Violaxanthin de-epoxidase, chloroplastic OS=Arabidopsis thaliana GN=VDE1 PE=1 SV=1	0.204	0.0334944	133.31	0.623
Cellulose synthase A catalytic subunit 1 [UDP-forming] OS=Arabidopsis thaliana GN=CESA1 PE=1 SV=1	-0.474	0.0328279	130.65	0.625
Argininosuccinate lyase, chloroplastic OS=Arabidopsis thaliana GN=At5g10920 PE=2 SV=1	0.181	0.0265676	105.74	0.626
Magnesium-protoporphyrin IX monomethyl ester [oxidative] cyclase, chloroplastic OS=Arabidopsis thaliana GN=CRD1 PE=1 SV=2	-0.118	0.0331611	131.98	0.626
Arogenate dehydratase/prephenate dehydratase 6, chloroplastic OS=Arabidopsis thaliana GN=ADT6 PE=1 SV=1	0.513	0.031828	126.68	0.627
Uncharacterized protein OS=Arabidopsis thaliana GN=At5g22340 PE=4 SV=1	-0.369	0.0319947	127.34	0.627
reversed Probable WRKY transcription factor 25 OS=Arabidopsis thaliana GN=WRKY25 PE=1 SV=1	0.645	0.0324946	129.33	0.628
Putative GDP-L-fucose synthase 2 OS=Arabidopsis thaliana GN=GER2 PE=1 SV=1	-0.473	0.0326612	129.99	0.628
reversed Emb|CAB62340.1 OS=Arabidopsis thaliana GN=At5g40800 PE=4 SV=1	-0.472	0.0328279	130.65	0.628
Aquaporin TIP1-2 OS=Arabidopsis thaliana GN=TIP1-2 PE=1 SV=2	0.267	0.0323279	128.67	0.628
60S acidic ribosomal protein P2-1 OS=Arabidopsis thaliana GN=RPP2A PE=2 SV=2	-0.192	0.0269961	107.44	0.628
40S ribosomal protein S17-1 OS=Arabidopsis thaliana GN=RPS17A PE=2 SV=3	-0.188	0.0263717	104.96	0.628
AT4g32260/F10M6_100 OS=Arabidopsis thaliana GN=F10M6.100 PE=1 SV=2	-0.112	0.0331611	131.98	0.628
Cysteine-rich receptor-like protein kinase 10 OS=Arabidopsis thaliana GN=CRK10 PE=1 SV=3	0.45	0.0262467	104.46	0.629
Probable inactive linolenate hydroperoxide lyase OS=Arabidopsis thaliana GN=CYP74B2 PE=2 SV=1	-0.299	0.0295672	117.68	0.629
Uracil phosphoribosyltransferase, chloroplastic OS=Arabidopsis thaliana GN=UPP PE=1 SV=1	0.176	0.0265676	105.74	0.629
Uncharacterized protein OS=Arabidopsis thaliana GN=At2g26340 PE=4 SV=1	0.75	0.0291387	115.97	0.63
Tubulin beta-4 chain OS=Arabidopsis thaliana GN=TUBB4 PE=2 SV=2	0.577	0.0292815	116.54	0.63
Polyketide cyclase / dehydrase and lipid transport protein OS=Arabidopsis thaliana GN=At4g01883 PE=2 SV=1	0.408	0.031828	126.68	0.63
Alpha-L-arabinofuranosidase 1 OS=Arabidopsis thaliana GN=ASD1 PE=1 SV=1	0.214	0.0294244	117.11	0.63
30S ribosomal protein S19, chloroplastic OS=Arabidopsis thaliana GN=rps19 PE=3 SV=1	-0.212	0.0316614	126.01	0.63
Glutathione S-transferase U19 OS=Arabidopsis thaliana GN=GSTU19 PE=1 SV=1	-0.107	0.0379924	151.21	0.63
Probable inactive receptor kinase RLK902 OS=Arabidopsis thaliana GN=RLK902 PE=1 SV=1	0.652	0.0275675	109.72	0.631
ADP-ribosylation factor GTPase-activating protein AGD7 OS=Arabidopsis thaliana GN=AGD7 PE=1 SV=1	0.517	0.0259968	103.47	0.631
Calcineurin b subunit (Protein phosphatase 2b regulatory subunit)-like protein OS=Arabidopsis thaliana GN=At3g18430 PE=2 SV=1	-0.421	0.0289959	115.4	0.631
At1g79790 OS=Arabidopsis thaliana GN=At1g79790 PE=2 SV=1	0.367	0.0358274	142.59	0.631
Isopentenyl-diphosphate Delta-isomerase I, chloroplastic OS=Arabidopsis thaliana GN=IPP1 PE=2 SV=3	0.282	0.035994	143.26	0.631
Nucleoid-associated protein At2g24020, chloroplastic OS=Arabidopsis thaliana GN=At2g24020 PE=2 SV=2	-0.268	0.0323279	128.67	0.631
NADH dehydrogenase [ubiquinone] iron-sulfur protein 4, mitochondrial OS=Arabidopsis thaliana GN=FRO1 PE=2 SV=1	-0.257	0.0274247	109.15	0.631
Aluminium induced protein with YGL and LRDR motifs OS=Arabidopsis thaliana GN=At5g43830 PE=1 SV=1	-0.173	0.0419916	167.13	0.631
Adenine nucleotide alpha hydrolases-like superfamily protein OS=Arabidopsis thaliana GN=T22E19.7 PE=2 SV=1	0.565	0.0285673	113.7	0.632
Probable pheophorbidase OS=Arabidopsis thaliana GN=PPD PE=1 SV=1	0.414	0.0377924	150.41	0.632
Diaminopimelate decarboxylase 1, chloroplastic OS=Arabidopsis thaliana GN=LYSA1 PE=1 SV=1	0.289	0.0269961	107.44	0.632
Putative eukaryotic LigT OS=Arabidopsis thaliana GN=At3g16230 PE=4 SV=1	0.607	0.0262467	104.46	0.633
reversed Uncharacterized protein OS=Arabidopsis thaliana GN=At4g23103 PE=4 SV=1	0.601	0.027996	111.42	0.633
Cytochrome c oxidase assembly protein COX15 OS=Arabidopsis thaliana GN=COX15 PE=2 SV=1	-0.553	0.0379924	151.21	0.633
Long chain acyl-CoA synthetase 1 OS=Arabidopsis thaliana GN=LACS1 PE=2 SV=1	-0.453	0.0311615	124.02	0.633
Protein MITOFERRINLIKE 1, chloroplastic OS=Arabidopsis thaliana GN=MFL1 PE=2 SV=1	-0.31	0.0316614	126.01	0.633
Glycerol kinase OS=Arabidopsis thaliana GN=GLPK PE=1 SV=1	-0.188	0.0419916	167.13	0.633
L-ascorbate peroxidase 1, cytosolic OS=Arabidopsis thaliana GN=APX1 PE=1 SV=2	-0.107	0.0309956	123.36	0.633
Vesicle transport v-SNARE 12 OS=Arabidopsis thaliana GN=VTI12 PE=1 SV=3	0.727	0.0289959	115.4	0.634
Translationally controlled tumor protein 2 OS=Arabidopsis thaliana GN=TCTP2 PE=1 SV=1	0.449	0.0383923	152.8	0.634
Asparagine synthetase [glutamine-hydrolyzing] 1 OS=Arabidopsis thaliana GN=ASN1 PE=2 SV=2	0.295	0.0363273	144.58	0.634
Coatomer subunit beta'-2 OS=Arabidopsis thaliana GN=At1g52360 PE=1 SV=1	0.281	0.028853	114.84	0.634
26S proteasome non-ATPase regulatory subunit 1 homolog A OS=Arabidopsis thaliana GN=RPN2A PE=1 SV=1	0.24	0.0423915	168.72	0.634
Dynamin-related protein 1E OS=Arabidopsis thaliana GN=DRP1E PE=1 SV=1	0.23	0.0302814	120.52	0.634
Uncharacterized protein OS=Arabidopsis thaliana GN=At3g07460 PE=4 SV=1	0.71	0.0274247	109.15	0.635
Aspartokinase 2, chloroplastic OS=Arabidopsis thaliana GN=AK2 PE=1 SV=2	0.701	0.0285673	113.7	0.635
Tubulin-folding cofactor B OS=Arabidopsis thaliana GN=TFCB PE=1 SV=1	0.429	0.0419916	167.13	0.635
NDR1/HIN1-like protein 3 OS=Arabidopsis thaliana GN=NHL3 PE=1 SV=1	0.233	0.0387922	154.39	0.635
Heat shock protein 90-6, mitochondrial OS=Arabidopsis thaliana GN=HSP90-6 PE=2 SV=1	-0.208	0.0385923	153.6	0.635
Asparagine synthetase [glutamine-hydrolyzing] 2 OS=Arabidopsis thaliana GN=ASN2 PE=2 SV=1	0.148	0.0377924	150.41	0.635
At4g18810 OS=Arabidopsis thaliana GN=F28A21.220 PE=2 SV=1	0.487	0.0284245	113.13	0.636
Nudix hydrolase 7 OS=Arabidopsis thaliana GN=NUDT7 PE=1 SV=1	0.477	0.0389922	155.19	0.636
Stress-induced protein KIN2 OS=Arabidopsis thaliana GN=KIN2 PE=2 SV=1	-0.231	0.0309956	123.36	0.636
Methylthioribose-1-phosphate isomerase OS=Arabidopsis thaliana GN=At2g05830 PE=1 SV=2	0.193	0.0282817	112.56	0.636
Beta-D-glucan exohydrolase-like protein OS=Arabidopsis thaliana GN=At5g20950 PE=1 SV=1	-0.173	0.0316614	126.01	0.636
Isoform 2 of Oxygen-evolving enhancer protein 3-1, chloroplastic OS=Arabidopsis thaliana GN=PSBQ1	-0.11	0.0308527	122.79	0.636
AT3g17930/MEB5_15 OS=Arabidopsis thaliana GN=DAC PE=1 SV=1	0.594	0.0409918	163.15	0.637
Nucleolar protein-like OS=Arabidopsis thaliana GN=OLI2 PE=3 SV=1	0.535	0.0417916	166.33	0.637
Putative PAP-specific phosphatase, mitochondrial OS=Arabidopsis thaliana GN=At4g05090 PE=2 SV=1	0.439	0.027996	111.42	0.637
Trans-cinnamate 4-monooxygenase OS=Arabidopsis thaliana GN=CYP73A5 PE=2 SV=1	-0.145	0.0377924	150.41	0.637
At5g25460 OS=Arabidopsis thaliana GN=At5g25460 PE=2 SV=1	-0.139	0.0393921	156.78	0.637
50S ribosomal protein L6, chloroplastic OS=Arabidopsis thaliana GN=RPL6 PE=2 SV=1	-0.114	0.0305671	121.66	0.637
Protein COLD-REGULATED 15A, chloroplastic OS=Arabidopsis thaliana GN=COR15A PE=1 SV=1	-0.277	0.0395921	157.58	0.638
NADH dehydrogenase [ubiquinone] 1 alpha subcomplex subunit 13-B OS=Arabidopsis thaliana GN=At2g33220 PE=2 SV=1	0.27	0.0302814	120.52	0.638
Multiple organellar RNA editing factor 9, chloroplastic OS=Arabidopsis thaliana GN=MORF9 PE=1 SV=1	-0.234	0.0301386	119.95	0.638
Probable fructokinase-6, chloroplastic OS=Arabidopsis thaliana GN=At1g66430 PE=2 SV=1	0.138	0.0419916	167.13	0.638
Protein transport protein Sec61 subunit beta OS=Arabidopsis thaliana GN=At2g45070 PE=1 SV=1	-0.658	0.039792	158.37	0.639
Galactose oxidase/kelch repeat-containing protein OS=Arabidopsis thaliana GN=At2g36360 PE=4 SV=1	0.541	0.0417916	166.33	0.64
Amine oxidase OS=Arabidopsis thaliana GN=At4g12290 PE=2 SV=1	0.409	0.0316614	126.01	0.64
Putative uncharacterized protein T32B20.g OS=Arabidopsis thaliana GN=T32B20.g PE=4 SV=1	-0.402	0.0377924	150.41	0.64
Ras-related protein RABD1 OS=Arabidopsis thaliana GN=RABD1 PE=1 SV=1	-0.394	0.0409918	163.15	0.64
Mitochondrial import receptor subunit TOM40-1 OS=Arabidopsis thaliana GN=TOM40-1 PE=1 SV=3	0.221	0.0393921	156.78	0.64
Bifunctional purple acid phosphatase 26 OS=Arabidopsis thaliana GN=PAP26 PE=1 SV=1	0.193	0.0308527	122.79	0.64
Phosphoenolpyruvate carboxylase-like protein OS=Arabidopsis thaliana GN=At2g43180 PE=2 SV=1	-0.361	0.0373925	148.82	0.641
Ubiquitin-conjugating enzyme E2 36 OS=Arabidopsis thaliana GN=UBC36 PE=1 SV=1	0.223	0.0413917	164.74	0.641
Heat shock protein 90-3 OS=Arabidopsis thaliana GN=HSP90-3 PE=1 SV=2	0.208	0.0376604	149.89	0.641
Leucine-rich repeat-containing protein OS=Arabidopsis thaliana GN=T1E4.2 PE=4 SV=1	0.158	0.0371926	148.03	0.641
Beta-galactosidase 9 OS=Arabidopsis thaliana GN=BGAL9 PE=2 SV=1	0.665	0.0375925	149.62	0.642
Protein EXORDIUM-like 4 OS=Arabidopsis thaliana GN=EXL4 PE=2 SV=1	0.285	0.0417916	166.33	0.642
Tetratricopeptide repeat-containing protein OS=Arabidopsis thaliana GN=At1g01320 PE=1 SV=1	0.193	0.0409918	163.15	0.642
60S ribosomal protein L8-1 OS=Arabidopsis thaliana GN=RPL8A PE=1 SV=2	-0.185	0.040192	159.96	0.642
Dolichyl-diphosphooligosaccharide--protein glycosyltransferase 48 kDa subunit OS=Arabidopsis thaliana GN=OST48 PE=2 SV=1	0.156	0.0415917	165.53	0.642
Xyloglucan endotransglucosylase/hydrolase protein 4 OS=Arabidopsis thaliana GN=XTH4 PE=1 SV=1	-0.137	0.0407918	162.35	0.642
60S ribosomal protein L12-3 OS=Arabidopsis thaliana GN=RPL12C PE=2 SV=1	-0.32	0.0369938	147.24	0.643
60S ribosomal protein L14-1 OS=Arabidopsis thaliana GN=RPL14A PE=2 SV=1	-0.248	0.0489878	194.97	0.643
SH3 domain-containing protein OS=Arabidopsis thaliana GN=At2g07360 PE=1 SV=1	0.65	0.0371926	148.03	0.644
3-deoxy-manno-octulosonate cytidylyltransferase, mitochondrial OS=Arabidopsis thaliana GN=KDSB PE=1 SV=1	0.351	0.0407918	162.35	0.644
Xyloglucan endotransglucosylase/hydrolase protein 4 OS=Arabidopsis thaliana GN=XTH4 PE=1 SV=1	-0.316	0.0487378	193.98	0.644
Phospho-2-dehydro-3-deoxyheptonate aldolase 1, chloroplastic OS=Arabidopsis thaliana GN=DHS1 PE=2 SV=2	-0.259	0.0431914	171.9	0.644
Ubiquitin-conjugating enzyme E2 variant 1C OS=Arabidopsis thaliana GN=UEV1C PE=1 SV=1	-0.255	0.0472382	188.01	0.644
Cell wall-plasma membrane linker protein OS=Arabidopsis thaliana GN=CWLP PE=4 SV=1	0.629	0.0469906	187.02	0.645
Homoserine dehydrogenase OS=Arabidopsis thaliana GN=At5g21060 PE=3 SV=1	0.617	0.0492377	195.97	0.645
Cytochrome P450, family 96, subfamily A, polypeptide 3 OS=Arabidopsis thaliana GN=T8F5.12 PE=3 SV=1	-0.51	0.0502374	199.95	0.645
Threonine dehydratase biosynthetic, chloroplastic OS=Arabidopsis thaliana GN=OMR1 PE=1 SV=1	-0.498	0.0479904	191	0.645
Protein-ribulosamine 3-kinase, chloroplastic OS=Arabidopsis thaliana GN=At3g61080 PE=1 SV=2	0.41	0.0445911	177.47	0.645
Peptide alpha-N-acetyltransferase OS=Arabidopsis thaliana GN=MXE10.5 PE=2 SV=1	-0.303	0.0443911	176.68	0.645
RPM1-interacting protein 4 (RIN4) family protein OS=Arabidopsis thaliana GN=NOI PE=1 SV=1	0.637	0.0489878	194.97	0.646
Myosin-12 OS=Arabidopsis thaliana GN=XI-F PE=2 SV=1	0.527	0.0439912	175.08	0.646
D-2-hydroxyglutarate dehydrogenase, mitochondrial OS=Arabidopsis thaliana GN=D2HGDH PE=1 SV=3	0.435	0.0405919	161.56	0.646
L-lactate dehydrogenase OS=Arabidopsis thaliana GN=dl4665w PE=2 SV=1	-0.421	0.0472382	188.01	0.646
Allyl alcohol dehydrogenase-like protein OS=Arabidopsis thaliana GN=F24G16.11 PE=2 SV=1	0.264	0.0504874	200.94	0.646
Starch synthase 3, chloroplastic/amyloplastic OS=Arabidopsis thaliana GN=SS3 PE=1 SV=1	0.25	0.0509873	202.93	0.646
EMB3143 OS=Arabidopsis thaliana GN=At5g58250 PE=4 SV=1	-0.161	0.044991	179.06	0.646
V-type proton ATPase subunit a3 OS=Arabidopsis thaliana GN=VHA-a3 PE=1 SV=1	0.155	0.0482379	191.99	0.646
Probable ADP-ribosylation factor GTPase-activating protein AGD9 OS=Arabidopsis thaliana GN=AGD9 PE=1 SV=1	-0.639	0.0443911	176.68	0.647
Probable protein phosphatase 2C 76 OS=Arabidopsis thaliana GN=At5g53140 PE=2 SV=1	0.53	0.0512372	203.92	0.647
NDR1/HIN1-like protein 12 OS=Arabidopsis thaliana GN=NHL12 PE=2 SV=1	0.509	0.047988	190.99	0.647
Gamma carbonic anhydrase 3, mitochondrial OS=Arabidopsis thaliana GN=GAMMACA3 PE=1 SV=1	0.508	0.0487378	193.98	0.647
Protein disulfide isomerase-like 1-6 OS=Arabidopsis thaliana GN=PDIL1-6 PE=2 SV=1	0.331	0.0441912	175.88	0.647
Dihydrolipoyllysine-residue acetyltransferase component 3 of pyruvate dehydrogenase complex, mitochondrial OS=Arabidopsis thaliana GN=At1g54220 PE=1 SV=1	0.287	0.0469883	187.01	0.647
Protein disulfide isomerase-like 1-2 OS=Arabidopsis thaliana GN=PDIL1-2 PE=2 SV=1	-0.193	0.0407918	162.35	0.647
Malate dehydrogenase 2, peroxisomal OS=Arabidopsis thaliana GN=PMDH2 PE=2 SV=1	0.097	0.0502374	199.95	0.647
Cytochrome c-type biogenesis ccda-like chloroplastic protein OS=Arabidopsis thaliana GN=CCDA PE=1 SV=1	-0.638	0.0462384	184.03	0.648
NADPH--cytochrome P450 reductase 1 OS=Arabidopsis thaliana GN=ATR1 PE=1 SV=1	0.548	0.0499875	198.95	0.648
At1g55265 OS=Arabidopsis thaliana GN=At1g55265 PE=2 SV=1	-0.537	0.0437912	174.29	0.648
At1g09870/F21M12_26 OS=Arabidopsis thaliana GN=At1g09870 PE=2 SV=1	0.504	0.0467383	186.02	0.648
ABC transporter F family member 1 OS=Arabidopsis thaliana GN=ABCF1 PE=2 SV=1	0.23	0.0509873	202.93	0.648
Long-chain-fatty-acid--[acyl-carrier-protein] ligase AEE15, chloroplastic OS=Arabidopsis thaliana GN=AAE15 PE=1 SV=1	0.177	0.0439912	175.08	0.648
Putative uncharacterized protein OS=Arabidopsis thaliana GN=At1g74730 PE=1 SV=1	-0.174	0.0477381	190	0.648
Isocitrate dehydrogenase [NAD] catalytic subunit 6, mitochondrial OS=Arabidopsis thaliana GN=IDH6 PE=1 SV=2	0.146	0.0484879	192.98	0.648
AT5g08160 OS=Arabidopsis thaliana GN=PK3 PE=2 SV=1	0.622	0.0497376	197.96	0.649
Protochlorophyllide reductase C, chloroplastic OS=Arabidopsis thaliana GN=PORC PE=1 SV=1	-0.286	0.0469883	187.01	0.649
Probable leucine-rich repeat receptor-like serine/threonine-protein kinase At3g14840 OS=Arabidopsis thaliana GN=LRR-RLK PE=2 SV=1	0.284	0.0502374	199.95	0.649
Phospho-2-dehydro-3-deoxyheptonate aldolase OS=Arabidopsis thaliana GN=F12K8.24 PE=3 SV=1	0.201	0.0487378	193.98	0.649
F17A17.37 protein OS=Arabidopsis thaliana GN=F17A17.37 PE=2 SV=1	-0.148	0.044991	179.06	0.649
Myosin-9 OS=Arabidopsis thaliana GN=XI-C PE=2 SV=1	0.511	0.0467383	186.02	0.65
Chlorophyll a-b binding protein CP29.1, chloroplastic OS=Arabidopsis thaliana GN=LHCB4.1 PE=1 SV=1	0.37	0.0509873	202.93	0.65
Outer envelope pore protein 37, chloroplastic OS=Arabidopsis thaliana GN=OEP37 PE=2 SV=2	0.326	0.0437912	174.29	0.65
Mitochondrial outer membrane protein porin 3 OS=Arabidopsis thaliana GN=VDAC3 PE=1 SV=3	-0.2	0.0462384	184.03	0.65
AT5g14910/F2G14_30 OS=Arabidopsis thaliana GN=At5g14910 PE=2 SV=1	-0.151	0.0499875	198.95	0.65
Cytochrome f OS=Arabidopsis thaliana GN=petA PE=3 SV=1	-0.091	0.047988	190.99	0.65
Protein arginine N-methyltransferase 1.5 OS=Arabidopsis thaliana GN=PMRT15 PE=1 SV=2	0.478	0.0465907	185.43	0.651
Carboxyvinyl-carboxyphosphonate phosphorylmutase, chloroplastic OS=Arabidopsis thaliana GN=At1g77060 PE=1 SV=2	0.384	0.0455909	181.45	0.653
At5g25460 OS=Arabidopsis thaliana GN=At5g25460 PE=2 SV=1	-0.148	0.0462384	184.03	0.653
NifU-like protein 1, chloroplastic OS=Arabidopsis thaliana GN=NIFU1 PE=1 SV=1	-0.419	0.0461908	183.84	0.654
Nuclear transport factor 2 (NTF2) family protein OS=Arabidopsis thaliana GN=At5g04830 PE=2 SV=1	-0.274	0.0459908	183.04	0.654
Ribosomal L25/TL5/CTC N-terminal 5S rRNA binding domain-containing protein OS=Arabidopsis thaliana GN=At4g23620 PE=4 SV=1	0.625	0.0522369	207.9	0.656
Probable NADH dehydrogenase [ubiquinone] 1 alpha subcomplex subunit 5, mitochondrial OS=Arabidopsis thaliana GN=At5g52840 PE=1 SV=1	-0.173	0.0459885	183.03	0.656
AT4G31340 protein OS=Arabidopsis thaliana GN=At4g31340 PE=2 SV=1	-0.292	0.0524869	208.9	0.657
Ribose-phosphate pyrophosphokinase 5, chloroplastic OS=Arabidopsis thaliana GN=PRS5 PE=2 SV=2	0.268	0.0537366	213.87	0.658
Probable protein phosphatase 2C 26 OS=Arabidopsis thaliana GN=At2g30170 PE=2 SV=2	0.206	0.0522369	207.9	0.658
V-ATPase-related protein OS=Arabidopsis thaliana GN=At1g16820 PE=4 SV=1	0.598	0.0534866	212.88	0.659
reversed NAC domain-containing protein 68 OS=Arabidopsis thaliana GN=NAC68 PE=1 SV=1	0.439	0.0537366	213.87	0.66
3-phosphoshikimate 1-carboxyvinyltransferase OS=Arabidopsis thaliana GN=F27K7.11 PE=2 SV=1	0.283	0.0534866	212.88	0.661
40S ribosomal protein S24-1 OS=Arabidopsis thaliana GN=RPS24A PE=2 SV=1	-0.167	0.0529868	210.89	0.661
Pyruvate dehydrogenase E1 component subunit alpha-2, mitochondrial OS=Arabidopsis thaliana GN=IAR4 PE=1 SV=2	0.193	0.0532367	211.88	0.662
SNF1-related protein kinase regulatory subunit gamma-1 OS=Arabidopsis thaliana GN=KING1 PE=1 SV=2	0.207	0.0534866	212.88	0.663
40S ribosomal protein S15a-4 OS=Arabidopsis thaliana GN=RPS15AD PE=2 SV=3	-0.228	0.0544864	216.86	0.665
CLIP-associated protein OS=Arabidopsis thaliana GN=CLASP PE=1 SV=1	0.385	0.0547363	217.85	0.666
Thylakoid lumenal 19 kDa protein, chloroplastic OS=Arabidopsis thaliana GN=At3g63540 PE=1 SV=2	-0.125	0.0549863	218.85	0.667
Heat shock 70 kDa protein 3 OS=Arabidopsis thaliana GN=HSP70-3 PE=1 SV=1	-0.202	0.0552362	219.84	0.668
AT3g05350/T12H1_32 OS=Arabidopsis thaliana GN=At3g05350 PE=2 SV=1	0.166	0.0557361	221.83	0.672
Non-classical arabinogalactan protein 31 OS=Arabidopsis thaliana GN=AGP31 PE=1 SV=1	-0.157	0.0564859	224.81	0.677
Brefeldin A-inhibited guanine nucleotide-exchange protein 3 OS=Arabidopsis thaliana GN=BIG3 PE=1 SV=1	0.286	0.0564859	224.81	0.679
Adenine nucleotide alpha hydrolases-like protein OS=Arabidopsis thaliana GN=At2g47710 PE=2 SV=1	-0.279	0.0572357	227.8	0.684
Putative uncharacterized protein At2g35810 OS=Arabidopsis thaliana GN=At2g35810 PE=2 SV=1	-0.234	0.0589853	234.76	0.699
Eukaryotic translation initiation factor 3 subunit D OS=Arabidopsis thaliana GN=TIF3D1 PE=1 SV=1	-0.25	0.0587353	233.77	0.7
Profilin-1 OS=Arabidopsis thaliana GN=PRO1 PE=1 SV=1	-0.168	0.0592352	235.76	0.7
Probable fructokinase-1 OS=Arabidopsis thaliana GN=At2g31390 PE=2 SV=1	-0.166	0.0589853	234.76	0.701
2-oxoglutarate (2OG) and Fe(II)-dependent oxygenase superfamily protein OS=Arabidopsis thaliana GN=At3g19010 PE=2 SV=1	0.353	0.0597351	237.75	0.703
Protein EARLY FLOWERING 5 OS=Arabidopsis thaliana GN=At5g62640 PE=1 SV=1	0.478	0.0606465	241.37	0.708
Isocitrate dehydrogenase [NAD] regulatory subunit 2, mitochondrial OS=Arabidopsis thaliana GN=IDH2 PE=1 SV=2	0.528	0.0613129	244.03	0.709
ABC transporter C family member 1 OS=Arabidopsis thaliana GN=ABCC1 PE=1 SV=1	0.404	0.0606465	241.37	0.71
Eukaryotic translation initiation factor 4G OS=Arabidopsis thaliana GN=EIF4G PE=1 SV=2	0.339	0.0616461	245.35	0.711
AT5g37360/MNJ8_150 OS=Arabidopsis thaliana GN=At5g37360 PE=2 SV=1	0.194	0.0613129	244.03	0.711
NADH dehydrogenase [ubiquinone] 1 beta subcomplex subunit 7 OS=Arabidopsis thaliana GN=At2g02050 PE=3 SV=1	-0.289	0.0606465	241.37	0.712
Probable xyloglucan endotransglucosylase/hydrolase protein 17 OS=Arabidopsis thaliana GN=XTH17 PE=1 SV=1	0.28	0.0623126	248	0.713
H/ACA ribonucleoprotein complex subunit 2-like protein OS=Arabidopsis thaliana GN=At5g08180 PE=1 SV=1	0.289	0.0626458	249.33	0.714
14-3-3-like protein GF14 lambda OS=Arabidopsis thaliana GN=GRF6 PE=1 SV=1	0.154	0.0613129	244.03	0.714
reversed 60S acidic ribosomal protein P1-1 OS=Arabidopsis thaliana GN=At1g01100 PE=3 SV=1	0.316	0.0623126	248	0.715
FGGY family of carbohydrate kinase OS=Arabidopsis thaliana GN=At4g30310 PE=1 SV=1	-0.22	0.0829723	330.23	0.716
Protein C2-DOMAIN ABA-RELATED 10 OS=Arabidopsis thaliana GN=CAR10 PE=2 SV=1	0.44	0.0623126	248	0.717
reversed E3 ubiquitin-protein ligase UPL2 OS=Arabidopsis thaliana GN=UPL2 PE=1 SV=3	0.238	0.083972	334.21	0.717
Sugar transporter ERD6 OS=Arabidopsis thaliana GN=ERD6 PE=1 SV=3	-0.3	0.0846385	336.86	0.718
Protein FLUORESCENT IN BLUE LIGHT, chloroplastic OS=Arabidopsis thaliana GN=FLU PE=1 SV=1	-0.148	0.0829723	330.23	0.718
60S acidic ribosomal protein P0-2 OS=Arabidopsis thaliana GN=RPP0B PE=1 SV=2	-0.138	0.0843052	335.53	0.718
Protein FATTY ACID EXPORT 1, chloroplastic OS=Arabidopsis thaliana GN=FAX1 PE=1 SV=1	-0.441	0.0639787	254.64	0.719
Hydrolase, alpha/beta fold family protein OS=Arabidopsis thaliana GN=C7A10.830 PE=2 SV=2	-0.223	0.083972	334.21	0.719
D-3-phosphoglycerate dehydrogenase 1, chloroplastic OS=Arabidopsis thaliana GN=PGDH1 PE=1 SV=1	-0.104	0.0836388	332.88	0.719
Serine--glyoxylate aminotransferase OS=Arabidopsis thaliana GN=AGT1 PE=1 SV=2	0.09	0.0829723	330.23	0.719
AT3G07300 protein OS=Arabidopsis thaliana GN=At3g07300 PE=2 SV=1	0.615	0.0636455	253.31	0.72
Uncharacterized protein At1g26090, chloroplastic OS=Arabidopsis thaliana GN=At1g26090 PE=2 SV=1	0.514	0.0733089	291.77	0.72
Pentatricopeptide repeat-containing protein At3g04760, chloroplastic OS=Arabidopsis thaliana GN=At3g04760 PE=2 SV=1	-0.489	0.083972	334.21	0.72
Serine/threonine protein phosphatase 2A 55 kDa regulatory subunit B alpha isoform OS=Arabidopsis thaliana GN=PP2AB1 PE=1 SV=2	-0.406	0.0673109	267.9	0.72
Uncharacterized aarF domain-containing protein kinase At4g31390, chloroplastic OS=Arabidopsis thaliana GN=At4g31390 PE=2 SV=1	0.241	0.0676441	269.22	0.72
Cysteine-rich repeat secretory protein 38 OS=Arabidopsis thaliana GN=CRRSP38 PE=2 SV=1	0.193	0.0633122	251.98	0.72
Post-illumination chlorophyll fluorescence increase OS=Arabidopsis thaliana GN=PIFI PE=4 SV=1	0.186	0.0846385	336.86	0.72
Inactive GDSL esterase/lipase-like protein 23 OS=Arabidopsis thaliana GN=GLL23 PE=1 SV=1	-0.182	0.0713096	283.81	0.72
60S ribosomal protein L9-1 OS=Arabidopsis thaliana GN=RPL9B PE=1 SV=3	-0.096	0.0849717	338.19	0.72
Probable acyl-CoA dehydrogenase IBR3 OS=Arabidopsis thaliana GN=IBR3 PE=1 SV=1	0.349	0.0829723	330.23	0.721
50S ribosomal protein L27, chloroplastic OS=Arabidopsis thaliana GN=RPL27 PE=2 SV=1	-0.156	0.0639787	254.64	0.721
Outer envelope pore protein 16-1, chloroplastic OS=Arabidopsis thaliana GN=OEP161 PE=1 SV=1	-0.114	0.0826391	328.9	0.721
40S ribosomal protein S3a-2 OS=Arabidopsis thaliana GN=RPS3AB PE=2 SV=3	-0.109	0.0836388	332.88	0.721
AT3g20680/F3H11_7 OS=Arabidopsis thaliana GN=At3g20680 PE=2 SV=1	0.547	0.0733089	291.77	0.722
Uncharacterized protein OS=Arabidopsis thaliana GN=At4g16180 PE=4 SV=1	-0.504	0.0676441	269.22	0.722
Probable chalcone--flavonone isomerase 3 OS=Arabidopsis thaliana GN=CHI3 PE=1 SV=1	0.44	0.0673109	267.9	0.722
Proteasome subunit alpha type-5-B OS=Arabidopsis thaliana GN=PAE2 PE=1 SV=2	0.352	0.071976	286.46	0.722
Protein CURVATURE THYLAKOID 1D, chloroplastic OS=Arabidopsis thaliana GN=CURT1D PE=1 SV=1	0.344	0.0716428	285.14	0.722
Ankyrin repeat domain-containing protein 2B OS=Arabidopsis thaliana GN=AKR2B PE=1 SV=1	0.223	0.0636455	253.31	0.722
Protein SUPPRESSOR OF NPR1-1 CONSTITUTIVE 4 OS=Arabidopsis thaliana GN=LRK10L-2.6 PE=1 SV=1	0.178	0.0713096	283.81	0.722
Protein VAC14 homolog OS=Arabidopsis thaliana GN=VAC14 PE=1 SV=2	0.496	0.0826391	328.9	0.723
Calcium-dependent protein kinase 15 OS=Arabidopsis thaliana GN=CPK15 PE=2 SV=1	0.409	0.0726425	289.12	0.723
Probable xyloglucan endotransglucosylase/hydrolase protein 17 OS=Arabidopsis thaliana GN=XTH17 PE=1 SV=1	0.354	0.0666445	265.24	0.723
40S ribosomal protein S15a-1 OS=Arabidopsis thaliana GN=RPS15AA PE=2 SV=2	-0.18	0.071976	286.46	0.723
Glycine cleavage system H protein 1, mitochondrial OS=Arabidopsis thaliana GN=GDH1 PE=1 SV=1	0.142	0.0723092	287.79	0.723
Glycine--tRNA ligase, mitochondrial 1 OS=Arabidopsis thaliana GN=At1g29880 PE=1 SV=1	0.092	0.0829723	330.23	0.723
Phosphoglycolate phosphatase 2 OS=Arabidopsis thaliana GN=PGLP2 PE=1 SV=1	-0.571	0.0709763	282.49	0.724
Protein TRIGALACTOSYLDIACYLGLYCEROL 3, chloroplastic OS=Arabidopsis thaliana GN=TGD3 PE=1 SV=1	-0.461	0.0733089	291.77	0.724
Cysteine--tRNA ligase, chloroplastic/mitochondrial OS=Arabidopsis thaliana GN=SYCO PE=2 SV=1	0.304	0.0826391	328.9	0.724
At4g10300 OS=Arabidopsis thaliana GN=F24G24.100 PE=2 SV=1	0.282	0.0669777	266.57	0.724
WD40 domain-containing protein OS=Arabidopsis thaliana GN=At5g24710 PE=4 SV=1	0.245	0.0713096	283.81	0.724
Proteasome subunit alpha type-5-A OS=Arabidopsis thaliana GN=PAE1 PE=1 SV=1	-0.223	0.0656448	261.27	0.724
Acid beta-fructofuranosidase 3, vacuolar OS=Arabidopsis thaliana GN=BFRUCT3 PE=2 SV=1	0.22	0.0856381	340.84	0.724
Mitochondrial Rho GTPase 1 OS=Arabidopsis thaliana GN=MIRO1 PE=1 SV=1	0.213	0.0909545	362	0.724
60S ribosomal protein L7-3 OS=Arabidopsis thaliana GN=RPL7C PE=2 SV=1	-0.139	0.0673109	267.9	0.724
ABC transporter G family member 36 OS=Arabidopsis thaliana GN=ABCG36 PE=1 SV=1	0.104	0.0729757	290.44	0.724
Nitrilase 3 OS=Arabidopsis thaliana GN=NIT3 PE=1 SV=1	-0.516	0.065978	262.59	0.725
At5g20130 OS=Arabidopsis thaliana GN=At5g20130 PE=2 SV=1	0.453	0.0703099	279.83	0.725
ESSS subunit of NADH:ubiquinone oxidoreductase (Complex I) protein OS=Arabidopsis thaliana GN=At3g57785 PE=2 SV=1	0.433	0.0666445	265.24	0.725
Acyl-CoA thioesterase family protein OS=Arabidopsis thaliana GN=At1g01710 PE=4 SV=1	0.43	0.0859713	342.17	0.725
Amine oxidase OS=Arabidopsis thaliana GN=F23N14_50 PE=2 SV=1	-0.395	0.0706431	281.16	0.725
40S ribosomal protein S14-3 OS=Arabidopsis thaliana GN=RPS14C PE=2 SV=2	-0.327	0.0646451	257.29	0.725
Desiccation-related protein At2g46140 OS=Arabidopsis thaliana GN=At2g46140 PE=1 SV=1	-0.285	0.0743086	295.75	0.725
Cold shock protein 1 OS=Arabidopsis thaliana GN=CSP1 PE=1 SV=1	-0.275	0.0909545	362	0.725
Eukaryotic translation initiation factor 3 subunit J OS=Arabidopsis thaliana GN=At5g37475 PE=1 SV=1	0.206	0.0683106	271.88	0.725
AT3G53990 protein OS=Arabidopsis thaliana GN=F5K20_290 PE=2 SV=1	-0.178	0.0663112	263.92	0.725
Major latex protein-like OS=Arabidopsis thaliana GN=At3g26460 PE=4 SV=1	-0.145	0.0726425	289.12	0.725
Phosphoglucomutase, chloroplastic OS=Arabidopsis thaliana GN=PGMP PE=1 SV=2	0.093	0.0766411	305.03	0.725
Monodehydroascorbate reductase 5, mitochondrial OS=Arabidopsis thaliana GN=MDAR5 PE=1 SV=3	0.087	0.0863046	343.49	0.725
Probable pectinesterase/pectinesterase inhibitor 51 OS=Arabidopsis thaliana GN=PME51 PE=2 SV=1	0.708	0.0656448	261.27	0.726
Glutaredoxin-C1 OS=Arabidopsis thaliana GN=GRXC1 PE=2 SV=2	0.494	0.0863046	343.49	0.726
Glucan endo-1,3-beta-glucosidase 5 OS=Arabidopsis thaliana GN=At4g31140 PE=1 SV=1	0.424	0.0649783	258.61	0.726
Uncharacterized protein OS=Arabidopsis thaliana GN=At5g64400 PE=4 SV=1	0.424	0.0823059	327.58	0.726
ABC transporter B family member 19 OS=Arabidopsis thaliana GN=ABCB19 PE=1 SV=1	-0.395	0.0733089	291.77	0.726
NAD(P)H-quinone oxidoreductase subunit 4L, chloroplastic OS=Arabidopsis thaliana GN=ndhE PE=3 SV=2	0.379	0.0906365	360.73	0.726
Aquaporin PIP2-3 OS=Arabidopsis thaliana GN=PIP2-3 PE=1 SV=1	0.372	0.0709763	282.49	0.726
60S ribosomal protein L34-2 OS=Arabidopsis thaliana GN=RPL34B PE=3 SV=1	0.339	0.0789737	314.32	0.726
Lactoylglutathione lyase OS=Arabidopsis thaliana GN=GLX1 PE=1 SV=1	-0.293	0.0653116	259.94	0.726
Alpha/beta-Hydrolases superfamily protein OS=Arabidopsis thaliana GN=At1g74640 PE=2 SV=1	-0.284	0.0769743	306.36	0.726
AT4g39960/T5J17_130 OS=Arabidopsis thaliana GN=At4g39960 PE=2 SV=1	0.268	0.0904548	360.01	0.726
Ras-related protein RABF2a OS=Arabidopsis thaliana GN=RABF2A PE=1 SV=1	0.261	0.086971	346.14	0.726
Villin-2 OS=Arabidopsis thaliana GN=VLN2 PE=1 SV=2	0.15	0.0766411	305.03	0.726
Calreticulin-1 OS=Arabidopsis thaliana GN=CRT1 PE=1 SV=1	0.145	0.0713096	283.81	0.726
Bifunctional aspartate aminotransferase and glutamate/aspartate-prephenate aminotransferase OS=Arabidopsis thaliana GN=PAT PE=1 SV=2	0.136	0.0866378	344.82	0.726
AT4g34180/F28A23_60 OS=Arabidopsis thaliana GN=At4g34180 PE=2 SV=1	0.135	0.0826391	328.9	0.726
Glutathione S-transferase U20 OS=Arabidopsis thaliana GN=GSTU20 PE=1 SV=1	-0.104	0.0673109	267.9	0.726
reversed DNA topoisomerase 6 subunit A OS=Arabidopsis thaliana GN=TOP6A PE=1 SV=1	0.595	0.0776408	309.01	0.727
Protein SIEVE ELEMENT OCCLUSION B OS=Arabidopsis thaliana GN=SEOB PE=1 SV=1	0.58	0.0663112	263.92	0.727
Coatomer subunit zeta-2 OS=Arabidopsis thaliana GN=At3g09800 PE=2 SV=1	0.452	0.0703099	279.83	0.727
Protein RAE1 OS=Arabidopsis thaliana GN=RAE1 PE=1 SV=2	0.433	0.0686438	273.2	0.727
MLP-like protein 34 OS=Arabidopsis thaliana GN=MLP34 PE=2 SV=1	-0.412	0.0706431	281.16	0.727
Histone H3-like 1 OS=Arabidopsis thaliana GN=At1g13370 PE=2 SV=3	-0.389	0.0666445	265.24	0.727
Fructokinase-like 2, chloroplastic OS=Arabidopsis thaliana GN=FLN2 PE=1 SV=2	-0.297	0.0909545	362	0.727
Ras-related protein RABE1c OS=Arabidopsis thaliana GN=RABE1C PE=1 SV=1	0.296	0.0763079	303.71	0.727
Catalase-1 OS=Arabidopsis thaliana GN=CAT1 PE=2 SV=3	-0.288	0.0914543	363.99	0.727
Photosynthetic NDH subunit of lumenal location 2, chloroplastic OS=Arabidopsis thaliana GN=PNSL2 PE=1 SV=1	0.232	0.0743086	295.75	0.727
60S ribosomal protein L23 OS=Arabidopsis thaliana GN=RPL23A PE=2 SV=3	-0.103	0.086971	346.14	0.727
20 kDa chaperonin, chloroplastic OS=Arabidopsis thaliana GN=CPN20 PE=1 SV=2	-0.082	0.0904548	360.01	0.727
Uncharacterized protein At4g37920, chloroplastic OS=Arabidopsis thaliana GN=At4g37920 PE=1 SV=2	0.486	0.0819727	326.25	0.728
2-isopropylmalate synthase 2, chloroplastic OS=Arabidopsis thaliana GN=IPMS2 PE=1 SV=1	-0.479	0.0823059	327.58	0.728
Putative GTP-binding protein ara-3 OS=Arabidopsis thaliana GN=At5g59840 PE=2 SV=1	-0.404	0.0653116	259.94	0.728
Putative uncharacterized protein At1g21065 OS=Arabidopsis thaliana GN=T22I11.11 PE=2 SV=1	0.386	0.0656448	261.27	0.728
Probable protein phosphatase 2C 62 OS=Arabidopsis thaliana GN=At4g33500 PE=2 SV=1	0.337	0.0786405	312.99	0.728
GDSL esterase/lipase CPRD49 OS=Arabidopsis thaliana GN=CPRD49 PE=2 SV=1	0.288	0.08997	358.08	0.728
Long chain acyl-CoA synthetase 9, chloroplastic OS=Arabidopsis thaliana GN=LACS9 PE=1 SV=1	0.262	0.0876375	348.8	0.728
Alpha/beta-hydrolase-like protein OS=Arabidopsis thaliana GN=T19D16.3 PE=2 SV=1	-0.248	0.068977	274.53	0.728
Probable ribosome-binding factor A, chloroplastic OS=Arabidopsis thaliana GN=At4g34730 PE=2 SV=2	-0.245	0.077974	310.34	0.728
Mediator of RNA polymerase II transcription subunit 37a OS=Arabidopsis thaliana GN=MED37A PE=1 SV=1	0.219	0.0766411	305.03	0.728
Malate dehydrogenase 1, peroxisomal OS=Arabidopsis thaliana GN=PMDH1 PE=2 SV=1	0.212	0.0743086	295.75	0.728
At2g04039/At2g04039 OS=Arabidopsis thaliana GN=At2g04039 PE=2 SV=1	0.2	0.0763079	303.71	0.728
AT5g51110/MWD22_5 OS=Arabidopsis thaliana GN=pdl1 PE=2 SV=1	-0.17	0.0789737	314.32	0.728
Ferredoxin-dependent glutamate synthase 1, chloroplastic/mitochondrial OS=Arabidopsis thaliana GN=GLU1 PE=1 SV=3	0.067	0.0826391	328.9	0.728
ABC transporter C family member 13 OS=Arabidopsis thaliana GN=ABCC13 PE=2 SV=3	-0.527	0.0699767	278.51	0.729
E3 ubiquitin-protein ligase OS=Arabidopsis thaliana GN=At3g19990 PE=4 SV=1	0.477	0.0756415	301.05	0.729
Beta-adaptin-like protein C OS=Arabidopsis thaliana GN=BETAC-AD PE=1 SV=2	-0.348	0.0696435	277.18	0.729
At5g23760 OS=Arabidopsis thaliana GN=At5g23760 PE=2 SV=1	-0.312	0.0759747	302.38	0.729
Calvin cycle protein CP12-2, chloroplastic OS=Arabidopsis thaliana GN=CP12-2 PE=1 SV=1	0.258	0.0703099	279.83	0.729
40S ribosomal protein S14-1 OS=Arabidopsis thaliana GN=RPS14A PE=1 SV=1	-0.232	0.0753082	299.73	0.729
Prohibitin-6, mitochondrial OS=Arabidopsis thaliana GN=PHB6 PE=1 SV=1	-0.23	0.0776408	309.01	0.729
PLAT domain-containing protein 1 OS=Arabidopsis thaliana GN=PLAT1 PE=1 SV=1	-0.21	0.091954	365.98	0.729
Tubulin beta-6 chain OS=Arabidopsis thaliana GN=TUBB6 PE=2 SV=1	-0.209	0.080973	322.27	0.729
Photosystem II reaction center PSB28 protein, chloroplastic OS=Arabidopsis thaliana GN=PSB28 PE=2 SV=1	-0.176	0.0904548	360.01	0.729
30S ribosomal protein S10, chloroplastic OS=Arabidopsis thaliana GN=RPS10 PE=2 SV=1	-0.161	0.0789737	314.32	0.729
Isocitrate dehydrogenase [NADP], chloroplastic/mitochondrial OS=Arabidopsis thaliana GN=At5g14590 PE=1 SV=1	0.117	0.089955	358.02	0.729
reversed Protein PLASTID MOVEMENT IMPAIRED 1-RELATED 1 OS=Arabidopsis thaliana GN=PMIR1 PE=2 SV=1	0.419	0.0819727	326.25	0.73
Translation initiation factor IF-3 OS=Arabidopsis thaliana GN=T10C21.40 PE=2 SV=1	0.362	0.0816395	324.93	0.73
AP-2 complex subunit alpha-1 OS=Arabidopsis thaliana GN=ALPHA-ADR PE=1 SV=1	-0.273	0.0693102	275.85	0.73
Serine carboxypeptidase-like 49 OS=Arabidopsis thaliana GN=SCPL49 PE=2 SV=2	0.27	0.0796401	316.97	0.73
UDP-glycosyltransferase 78D2 OS=Arabidopsis thaliana GN=UGT78D2 PE=2 SV=1	-0.265	0.0924538	367.97	0.73
SKS6 OS=Arabidopsis thaliana GN=SKS6 PE=4 SV=1	0.226	0.074975	298.4	0.73
Chlorophyllase-1 OS=Arabidopsis thaliana GN=CLH1 PE=1 SV=1	0.208	0.0823059	327.58	0.73
Glutathione S-transferase L2, chloroplastic OS=Arabidopsis thaliana GN=GSTL2 PE=2 SV=1	0.174	0.0759747	302.38	0.73
AT1g18060/T10F20.23 OS=Arabidopsis thaliana GN=At1g18060 PE=2 SV=1	-0.165	0.0876375	348.8	0.73
40S ribosomal protein S20-1 OS=Arabidopsis thaliana GN=RPS20A PE=2 SV=2	-0.157	0.0813062	323.6	0.73
Putative uncharacterized protein At5g13030 OS=Arabidopsis thaliana GN=At5g13030 PE=1 SV=1	0.156	0.0783072	311.66	0.73
Methylenetetrahydrofolate reductase 2 OS=Arabidopsis thaliana GN=MTHFR2 PE=1 SV=2	0.146	0.0904548	360.01	0.73
2-oxoglutarate dehydrogenase, E1 component OS=Arabidopsis thaliana GN=At3g55410 PE=1 SV=1	-0.144	0.0786405	312.99	0.73
40S ribosomal protein S16-3 OS=Arabidopsis thaliana GN=RPS16C PE=2 SV=1	-0.123	0.0763079	303.71	0.73
NADH dehydrogenase [ubiquinone] iron-sulfur protein 1, mitochondrial OS=Arabidopsis thaliana GN=EMB1467 PE=1 SV=2	0.12	0.0929535	369.96	0.73
SNF1-related protein kinase regulatory subunit beta-1 OS=Arabidopsis thaliana GN=KINB1 PE=1 SV=1	0.53	0.0894553	356.03	0.731
DnaJ protein ERDJ3B OS=Arabidopsis thaliana GN=ERDJ3B PE=1 SV=1	-0.481	0.0786405	312.99	0.731
Acyl-CoA-binding domain-containing protein 2 OS=Arabidopsis thaliana GN=ACBP2 PE=1 SV=1	0.391	0.089955	358.02	0.731
Tocopherol cyclase, chloroplastic OS=Arabidopsis thaliana GN=VTE1 PE=2 SV=1	-0.236	0.0696435	277.18	0.731
Uncharacterized protein OS=Arabidopsis thaliana GN=At2g43945 PE=4 SV=1	-0.208	0.0756415	301.05	0.731
At1g12080 OS=Arabidopsis thaliana GN=F12F1.4 PE=1 SV=1	-0.19	0.0703099	279.83	0.731
Cytosolic sulfotransferase 18 OS=Arabidopsis thaliana GN=SOT18 PE=1 SV=1	-0.152	0.0753082	299.73	0.731
1,4-alpha-glucan-branching enzyme 2-2, chloroplastic/amyloplastic OS=Arabidopsis thaliana GN=SBE2.2 PE=1 SV=1	0.152	0.0896368	356.75	0.731
1-aminocyclopropane-1-carboxylate oxidase 4 OS=Arabidopsis thaliana GN=ACO4 PE=1 SV=2	-0.132	0.0929535	369.96	0.731
Superoxide dismutase [Fe] 1, chloroplastic OS=Arabidopsis thaliana GN=FSD1 PE=1 SV=4	-0.118	0.080973	322.27	0.731
60S ribosomal protein L26-1 OS=Arabidopsis thaliana GN=RPL26A PE=2 SV=2	-0.117	0.0699767	278.51	0.731
Haloacid dehalogenase-like hydrolase domain-containing protein At3g48420 OS=Arabidopsis thaliana GN=At3g48420 PE=1 SV=1	0.109	0.0776408	309.01	0.731
Aspartyl protease AED3 OS=Arabidopsis thaliana GN=AED3 PE=1 SV=1	-0.103	0.0806398	320.95	0.731
Glutathione S-transferase F2 OS=Arabidopsis thaliana GN=GSTF2 PE=1 SV=3	0.087	0.0889555	354.04	0.731
Peptidyl-prolyl cis-trans isomerase CYP21-4 OS=Arabidopsis thaliana GN=CYP21-4 PE=2 SV=1	0.442	0.0934533	371.94	0.732
Putative leucine-rich repeat receptor-like protein kinase At2g19210 OS=Arabidopsis thaliana GN=At2g19210 PE=3 SV=1	0.312	0.0819727	326.25	0.732
Uncharacterized protein OS=Arabidopsis thaliana GN=At2g43230 PE=3 SV=1	0.302	0.089955	358.02	0.732
Cytochrome b OS=Arabidopsis thaliana GN=MT-CYB PE=2 SV=2	0.259	0.0816395	324.93	0.732
NAD(P)H-quinone oxidoreductase subunit K, chloroplastic OS=Arabidopsis thaliana GN=ndhK PE=3 SV=1	0.201	0.0799733	318.29	0.732
Uncharacterized protein At3g61260 OS=Arabidopsis thaliana GN=At3g61260 PE=1 SV=1	0.154	0.080973	322.27	0.732
40S ribosomal protein S5-2 OS=Arabidopsis thaliana GN=RPS5B PE=1 SV=2	-0.142	0.0924538	367.97	0.732
Glutaredoxin-C4 OS=Arabidopsis thaliana GN=GRXC4 PE=2 SV=2	-0.312	0.0889555	354.04	0.733
Protein EARLY-RESPONSIVE TO DEHYDRATION 7, chloroplastic OS=Arabidopsis thaliana GN=ERD7 PE=1 SV=1	0.254	0.0806398	320.95	0.733
Heat shock 70 kDa protein 15 OS=Arabidopsis thaliana GN=HSP70-15 PE=1 SV=1	-0.178	0.0803066	319.62	0.733
Kunitz trypsin inhibitor 1 OS=Arabidopsis thaliana GN=KTI1 PE=2 SV=1	0.167	0.093953	373.93	0.733
Uncharacterized protein At5g48480 OS=Arabidopsis thaliana GN=At5g48480 PE=1 SV=1	-0.123	0.0929535	369.96	0.733
At2g44060 OS=Arabidopsis thaliana GN=At2g44060 PE=2 SV=1	-0.092	0.0884558	352.05	0.733
Myrosinase 1 OS=Arabidopsis thaliana GN=TGG1 PE=1 SV=1	-0.08	0.0894553	356.03	0.733
DEAD-box ATP-dependent RNA helicase 12 OS=Arabidopsis thaliana GN=RH12 PE=2 SV=1	0.437	0.0806398	320.95	0.734
S-adenosyl-L-methionine-dependent methyltransferases superfamily protein OS=Arabidopsis thaliana GN=At1g55450 PE=4 SV=1	0.167	0.0894553	356.03	0.734
At5g16040 OS=Arabidopsis thaliana GN=F1N13_180 PE=2 SV=1	0.447	0.0889555	354.04	0.735
60S ribosomal protein L36a OS=Arabidopsis thaliana GN=RPL36AA PE=2 SV=3	-0.159	0.093953	373.93	0.735
40S ribosomal protein S12-1 OS=Arabidopsis thaliana GN=RPS12A PE=2 SV=1	-0.17	0.0889555	354.04	0.736
Beta-galactosidase 6 OS=Arabidopsis thaliana GN=BGAL6 PE=2 SV=1	0.152	0.0944528	375.92	0.736
L-galactose dehydrogenase OS=Arabidopsis thaliana GN=LGALDH PE=1 SV=1	-0.135	0.0949525	377.91	0.738
Histone H1.2 OS=Arabidopsis thaliana GN=At2g30620 PE=1 SV=1	-0.287	0.0954523	379.9	0.739
p-loop containing nucleoside triphosphate hydrolases superfamily protein OS=Arabidopsis thaliana GN=At5g35970 PE=4 SV=1	0.244	0.095952	381.89	0.74
DnaJ (DUF3353) OS=Arabidopsis thaliana GN=At3g51140 PE=1 SV=1	0.224	0.0954523	379.9	0.741
VAMP-like protein YKT61 OS=Arabidopsis thaliana GN=YKT61 PE=2 SV=1	0.215	0.0964518	383.88	0.741
50S ribosomal protein L10, chloroplastic OS=Arabidopsis thaliana GN=RPL10 PE=2 SV=1	-0.104	0.0969515	385.87	0.741
reversed F18K10.6 protein OS=Arabidopsis thaliana GN=F13M14.23 PE=4 SV=1	0.383	0.095952	381.89	0.742
Alpha-N-acetylglucosaminidase OS=Arabidopsis thaliana GN=NAGLU PE=2 SV=1	-0.374	0.0969515	385.87	0.742
Photosystem I reaction center subunit II-2, chloroplastic OS=Arabidopsis thaliana GN=PSAD2 PE=1 SV=1	-0.214	0.0984508	391.83	0.742
Peptidyl-prolyl cis-trans isomerase FKBP16-1, chloroplastic OS=Arabidopsis thaliana GN=FKBP16-1 PE=2 SV=1	-0.398	0.097951	389.85	0.743
Clathrin interactor EPSIN 1 OS=Arabidopsis thaliana GN=EPSIN1 PE=1 SV=1	-0.391	0.0964518	383.88	0.743
Probable inactive receptor kinase At3g02880 OS=Arabidopsis thaliana GN=At3g02880 PE=1 SV=1	-0.205	0.0969515	385.87	0.743
Subtilisin-like protease SBT3.13 OS=Arabidopsis thaliana GN=SBT3.13 PE=2 SV=1	-0.15	0.0974513	387.86	0.743
SKP1-like protein 1B OS=Arabidopsis thaliana GN=SKP1B PE=1 SV=1	-0.326	0.0984508	391.83	0.744
AT4g20760/F21C20_110 OS=Arabidopsis thaliana GN=At4g20760 PE=2 SV=1	0.195	0.097951	389.85	0.744
Major latex protein, putative OS=Arabidopsis thaliana GN=At3g26450 PE=1 SV=1	-0.12	0.0989505	393.82	0.744
Fimbrin-5 OS=Arabidopsis thaliana GN=FIM5 PE=1 SV=1	0.339	0.10095	401.78	0.745
AT4g24800/F6I7_10 OS=Arabidopsis thaliana GN=At4g24800 PE=1 SV=1	0.274	0.097951	389.85	0.745
Exon junction complex protein OS=Arabidopsis thaliana GN=Y14 PE=1 SV=1	-0.267	0.0984508	391.83	0.745
30S ribosomal protein S9, chloroplastic OS=Arabidopsis thaliana GN=RPS9 PE=2 SV=1	-0.127	0.0994503	395.81	0.745
Probable LRR receptor-like serine/threonine-protein kinase At1g56140 OS=Arabidopsis thaliana GN=At1g56140 PE=2 SV=2	-0.351	0.09995	397.8	0.746
Vesicle-associated membrane protein 711 OS=Arabidopsis thaliana GN=VAMP711 PE=1 SV=2	-0.334	0.10095	401.78	0.747
Dihydrolipoyl dehydrogenase 2, mitochondrial OS=Arabidopsis thaliana GN=LPD2 PE=1 SV=1	0.119	0.0994503	395.81	0.747
Metal ion-binding protein OS=Arabidopsis thaliana GN=At3g62010 PE=4 SV=1	0.42	0.10095	401.78	0.748
Serine/arginine-rich SC35-like splicing factor SCL30 OS=Arabidopsis thaliana GN=SCL30 PE=1 SV=1	-0.302	0.09995	397.8	0.748
ATP-dependent Clp protease proteolytic subunit-related protein 2, chloroplastic OS=Arabidopsis thaliana GN=CLPR2 PE=1 SV=1	-0.136	0.101449	403.77	0.748
Cytochrome b5 isoform E OS=Arabidopsis thaliana GN=CYTB5-E PE=1 SV=2	-0.201	0.101949	405.76	0.749
Protochlorophyllide-dependent translocon component 52, chloroplastic OS=Arabidopsis thaliana GN=PTC52 PE=2 SV=1	0.171	0.102949	409.74	0.749
At2g23670/F26B6.32 OS=Arabidopsis thaliana GN=YCF37 PE=2 SV=1	0.126	0.10045	399.79	0.749
At5g63500 OS=Arabidopsis thaliana GN=At5g63500 PE=2 SV=1	0.584	0.10095	401.78	0.75
Pyrophosphate--fructose 6-phosphate 1-phosphotransferase subunit alpha 2 OS=Arabidopsis thaliana GN=PFP-ALPHA2 PE=2 SV=1	0.405	0.101949	405.76	0.75
Carboxylate clamp-tetratricopeptide repeat protein OS=Arabidopsis thaliana GN=At1g04190 PE=2 SV=1	-0.289	0.102949	409.74	0.75
Photosystem II reaction center protein Z OS=Arabidopsis thaliana GN=psbZ PE=3 SV=1	0.602	0.10095	401.78	0.751
Putative malonyl-CoA OS=Arabidopsis thaliana GN=At2g30200 PE=2 SV=1	-0.108	0.102449	407.75	0.751
Aldehyde dehydrogenase family 2 member B4, mitochondrial OS=Arabidopsis thaliana GN=ALDH2B4 PE=2 SV=1	0.09	0.103448	411.72	0.751
ABSCISIC ACID-INSENSITIVE 5-like protein 6 OS=Arabidopsis thaliana GN=ABF3 PE=1 SV=1	-0.222	0.102949	409.74	0.752
Uncharacterized oxidoreductase At1g06690, chloroplastic OS=Arabidopsis thaliana GN=At1g06690 PE=1 SV=1	0.143	0.103948	413.71	0.752
Pentatricopeptide repeat-containing protein At4g35850, mitochondrial OS=Arabidopsis thaliana GN=At4g35850 PE=1 SV=1	-0.28	0.102949	409.74	0.753
AT1G70770 protein OS=Arabidopsis thaliana GN=F5A18.5 PE=1 SV=1	-0.127	0.104448	415.7	0.753
Mechanosensitive ion channel protein 1, mitochondrial OS=Arabidopsis thaliana GN=MSL1 PE=2 SV=1	0.4	0.104448	415.7	0.754
Expressed protein OS=Arabidopsis thaliana GN=At2g33845 PE=2 SV=1	-0.382	0.104948	417.69	0.754
Histidine--tRNA ligase, cytoplasmic OS=Arabidopsis thaliana GN=At3g02760 PE=2 SV=1	0.12	0.103948	413.71	0.754
Auxin transport protein BIG OS=Arabidopsis thaliana GN=BIG PE=1 SV=2	0.268	0.106447	423.66	0.755
Vesicle-associated membrane protein 722 OS=Arabidopsis thaliana GN=VAMP722 PE=2 SV=2	-0.138	0.104948	417.69	0.755
ADP,ATP carrier protein 2, chloroplastic OS=Arabidopsis thaliana GN=AATP2 PE=1 SV=2	0.188	0.105947	421.67	0.756
Patellin-1 OS=Arabidopsis thaliana GN=PATL1 PE=1 SV=2	0.092	0.105447	419.68	0.756
Peroxidase 47 OS=Arabidopsis thaliana GN=PER47 PE=2 SV=2	0.264	0.105947	421.67	0.757
Glucose-6-phosphate 1-dehydrogenase, cytoplasmic isoform 2 OS=Arabidopsis thaliana GN=ACG12 PE=2 SV=1	0.238	0.106447	423.66	0.757
50S ribosomal protein L31, chloroplastic OS=Arabidopsis thaliana GN=RPL31 PE=2 SV=1	-0.132	0.106947	425.65	0.757
Putative uncharacterized protein OS=Arabidopsis thaliana GN=At2g33090 PE=4 SV=1	-0.321	0.106447	423.66	0.758
(DL)-glycerol-3-phosphatase 2 OS=Arabidopsis thaliana GN=GPP2 PE=1 SV=1	0.291	0.105947	421.67	0.758
Nascent polypeptide-associated complex subunit alpha-like protein 4 OS=Arabidopsis thaliana GN=At4g10480 PE=1 SV=1	-0.114	0.107946	429.63	0.759
Putative (S)-coclaurine-N-methyltransferase OS=Arabidopsis thaliana GN=At4g33110 PE=2 SV=1	-0.393	0.107946	429.63	0.76
ATP-sulfurylase 3, chloroplastic OS=Arabidopsis thaliana GN=APS3 PE=1 SV=1	-0.307	0.108446	431.61	0.76
Uclacyanin-2 OS=Arabidopsis thaliana GN=At2g44790 PE=1 SV=1	0.239	0.118941	473.38	0.76
MLP-like protein 43 OS=Arabidopsis thaliana GN=MLP43 PE=1 SV=1	-0.103	0.107446	427.64	0.76
Chlorophyll a-b binding protein 1, chloroplastic OS=Arabidopsis thaliana GN=LHCB1.3 PE=1 SV=1	0.155	0.118941	473.38	0.761
26S proteasome non-ATPase regulatory subunit 2 homolog A OS=Arabidopsis thaliana GN=RPN1A PE=1 SV=2	-0.096	0.108946	433.6	0.761
Photosystem II protein D1 OS=Arabidopsis thaliana GN=psbA PE=1 SV=2	0.091	0.108446	431.61	0.761
Ubiquitin receptor RAD23d OS=Arabidopsis thaliana GN=RAD23D PE=1 SV=2	-0.182	0.109445	435.59	0.762
Nucleic acid-binding, OB-fold-like protein OS=Arabidopsis thaliana GN=F24G16.250 PE=2 SV=1	-0.165	0.107946	429.63	0.762
Nucleic acid-binding, OB-fold-like protein OS=Arabidopsis thaliana GN=At5g35680 PE=3 SV=1	-0.15	0.108946	433.6	0.762
GTP-binding protein SAR1B OS=Arabidopsis thaliana GN=SAR1B PE=1 SV=1	-0.114	0.118941	473.38	0.762
50S ribosomal protein L11, chloroplastic OS=Arabidopsis thaliana GN=RPL11 PE=2 SV=1	-0.11	0.109945	437.58	0.762
Vacuolar protein sorting-associated protein 54, chloroplastic OS=Arabidopsis thaliana GN=VPS54 PE=1 SV=1	0.428	0.110945	441.56	0.763
AT4g28030/T13J8_140 OS=Arabidopsis thaliana GN=At4g28030 PE=2 SV=1	-0.359	0.109445	435.59	0.763
Protein BOBBER 1 OS=Arabidopsis thaliana GN=BOB1 PE=1 SV=1	0.187	0.118441	471.39	0.763
Nuclear pore complex protein NUP205 OS=Arabidopsis thaliana GN=NUP205 PE=1 SV=1	0.442	0.118441	471.39	0.764
Expressed protein OS=Arabidopsis thaliana GN=At2g36885 PE=2 SV=1	-0.289	0.118941	473.38	0.764
At1g16790 OS=Arabidopsis thaliana GN=At1g16790 PE=2 SV=1	-0.237	0.11994	477.36	0.764
Leucine-rich repeat extensin-like protein 4 OS=Arabidopsis thaliana GN=LRX4 PE=1 SV=1	-0.235	0.110445	439.57	0.764
Amine oxidase OS=Arabidopsis thaliana GN=At1g31710 PE=3 SV=1	-0.205	0.109945	437.58	0.764
Thioredoxin Y2, chloroplastic OS=Arabidopsis thaliana GN=At1g43560 PE=2 SV=1	-0.152	0.116942	465.43	0.764
40S ribosomal protein S15a-1 OS=Arabidopsis thaliana GN=RPS15AA PE=2 SV=2	-0.147	0.110945	441.56	0.764
Sucrose transport protein SUC2 OS=Arabidopsis thaliana GN=SUC2 PE=1 SV=2	0.444	0.117941	469.41	0.765
CBS domain-containing protein CBSCBSPB3 OS=Arabidopsis thaliana GN=CBSCBSPB3 PE=1 SV=1	0.267	0.11994	477.36	0.765
40S ribosomal protein S3-3 OS=Arabidopsis thaliana GN=RPS3C PE=1 SV=1	-0.212	0.110945	441.56	0.765
Prolyl oligopeptidase OS=Arabidopsis thaliana GN=At1g76140 PE=1 SV=1	0.199	0.111444	443.55	0.765
Endochitinase At2g43620 OS=Arabidopsis thaliana GN=At2g43620 PE=3 SV=1	0.183	0.118941	473.38	0.765
Dihydrolipoyllysine-residue acetyltransferase component 5 of pyruvate dehydrogenase complex, chloroplastic OS=Arabidopsis thaliana GN=EMB3003 PE=2 SV=1	-0.134	0.118441	471.39	0.765
Pentatricopeptide repeat-containing protein OS=Arabidopsis thaliana GN=At1g64430 PE=2 SV=1	0.355	0.114943	457.47	0.766
AT4g24800/F6I7_10 OS=Arabidopsis thaliana GN=At4g24800 PE=1 SV=1	0.305	0.112444	447.53	0.766
Eukaryotic translation initiation factor 3 subunit D OS=Arabidopsis thaliana GN=At5g44320 PE=2 SV=1	-0.289	0.118441	471.39	0.766
UPF0051 protein ABCI8, chloroplastic OS=Arabidopsis thaliana GN=ABCI8 PE=2 SV=1	0.221	0.116942	465.43	0.766
60S ribosomal protein L13-1 OS=Arabidopsis thaliana GN=RPL13B PE=1 SV=1	-0.13	0.111944	445.54	0.766
Ketose-bisphosphate aldolase class-II family protein OS=Arabidopsis thaliana GN=At1g18270 PE=4 SV=1	0.126	0.117941	469.41	0.766
BAG family molecular chaperone regulator 4 OS=Arabidopsis thaliana GN=BAG4 PE=1 SV=1	0.454	0.112944	449.52	0.767
At5g02740 OS=Arabidopsis thaliana GN=At5g02740 PE=2 SV=1	0.441	0.110945	441.56	0.767
NADPH-dependent pterin aldehyde reductase OS=Arabidopsis thaliana GN=At1g10310 PE=1 SV=1	-0.381	0.117941	469.41	0.767
Nuclear-pore anchor OS=Arabidopsis thaliana GN=NUA PE=1 SV=1	0.269	0.116442	463.44	0.767
Small ubiquitin-related modifier 1 OS=Arabidopsis thaliana GN=SUMO1 PE=1 SV=2	-0.263	0.111944	445.54	0.767
Uncharacterized protein At3g49720 OS=Arabidopsis thaliana GN=At3g49720 PE=2 SV=1	0.208	0.116942	465.43	0.767
GDSL esterase/lipase At4g30140 OS=Arabidopsis thaliana GN=At4g30140 PE=2 SV=1	0.176	0.115442	459.46	0.767
F20D22.6 protein OS=Arabidopsis thaliana GN=F20D22.6 PE=2 SV=1	-0.104	0.115942	461.45	0.767
Putative uncharacterized protein At5g52540 OS=Arabidopsis thaliana GN=At5g52540 PE=2 SV=1	0.378	0.115442	459.46	0.768
Glutathione S-transferase T1 OS=Arabidopsis thaliana GN=GSTT1 PE=2 SV=1	0.247	0.112444	447.53	0.768
AT4g23680/F9D16_150 OS=Arabidopsis thaliana GN=F9D16.150 PE=2 SV=1	-0.247	0.115942	461.45	0.768
Alkaline/neutral invertase CINV1 OS=Arabidopsis thaliana GN=CINV1 PE=1 SV=1	0.23	0.116942	465.43	0.768
Protein EXORDIUM-like 3 OS=Arabidopsis thaliana GN=EXL3 PE=2 SV=1	-0.2	0.117941	469.41	0.768
ATP-sulfurylase 3, chloroplastic OS=Arabidopsis thaliana GN=APS3 PE=1 SV=1	-0.142	0.112944	449.52	0.768
50S ribosomal protein L18, chloroplastic OS=Arabidopsis thaliana GN=RPL18 PE=2 SV=1	-0.111	0.114943	457.47	0.768
Aldolase-type TIM barrel family protein OS=Arabidopsis thaliana GN=T22N19_70 PE=2 SV=1	0.099	0.12094	481.34	0.768
Protein STRICTOSIDINE SYNTHASE-LIKE 10 OS=Arabidopsis thaliana GN=SSL10 PE=2 SV=1	0.366	0.114943	457.47	0.769
ABC transporter G family member 33 OS=Arabidopsis thaliana GN=ABCG33 PE=2 SV=1	0.271	0.12094	481.34	0.769
Putative uncharacterized protein OS=Arabidopsis thaliana GN=At5g54990 PE=4 SV=1	0.191	0.116942	465.43	0.769
Hypersensitive-induced response protein 3 OS=Arabidopsis thaliana GN=HIR3 PE=1 SV=1	0.173	0.116442	463.44	0.769
Methylcrotonoyl-CoA carboxylase beta chain, mitochondrial OS=Arabidopsis thaliana GN=MCCB PE=2 SV=1	0.165	0.113443	451.5	0.769
Thioredoxin M2, chloroplastic OS=Arabidopsis thaliana GN=At4g03520 PE=1 SV=2	-0.094	0.115942	461.45	0.769
Eukaryotic translation initiation factor 2 (EIF-2) family protein OS=Arabidopsis thaliana GN=At1g76810 PE=1 SV=1	-0.437	0.114943	457.47	0.77
DNAJ heat shock N-terminal domain-containing protein OS=Arabidopsis thaliana GN=At1g21080 PE=4 SV=1	0.429	0.113943	453.49	0.77
Photosystem II repair protein PSB27-H1, chloroplastic OS=Arabidopsis thaliana GN=PSB27-1 PE=1 SV=1	-0.108	0.117941	469.41	0.77
Putative glutathione peroxidase 7, chloroplastic OS=Arabidopsis thaliana GN=GPX7 PE=3 SV=2	0.383	0.114943	457.47	0.771
CTF2A like oxidoreductase OS=Arabidopsis thaliana GN=CTF2A PE=4 SV=2	0.308	0.122439	487.31	0.771
AT3g54400/T12E18_90 OS=Arabidopsis thaliana GN=T12E18_90 PE=2 SV=1	-0.1	0.113943	453.49	0.771
Zinc finger CCCH domain-containing protein 33 OS=Arabidopsis thaliana GN=ZFN1 PE=1 SV=1	0.377	0.114443	455.48	0.772
60S ribosomal protein L23a-1 OS=Arabidopsis thaliana GN=RPL23AA PE=2 SV=2	-0.101	0.122439	487.31	0.772
Enoyl-[acyl-carrier-protein] reductase [NADH], chloroplastic OS=Arabidopsis thaliana GN=MOD1 PE=1 SV=1	0.087	0.134433	535.04	0.772
Uncharacterized protein At2g37660, chloroplastic OS=Arabidopsis thaliana GN=At2g37660 PE=1 SV=2	-0.08	0.121939	485.32	0.772
Serine carboxypeptidase-like 29 OS=Arabidopsis thaliana GN=SCPL29 PE=2 SV=1	-0.321	0.135432	539.02	0.773
30S ribosomal protein S12, chloroplastic OS=Arabidopsis thaliana GN=rps12-A PE=2 SV=2	-0.148	0.121939	485.32	0.773
Pyruvate kinase OS=Arabidopsis thaliana GN=At3g52990 PE=2 SV=1	-0.125	0.133433	531.06	0.773
Probable mediator of RNA polymerase II transcription subunit 37e OS=Arabidopsis thaliana GN=MED37E PE=1 SV=3	0.122	0.134433	535.04	0.773
Putative uncharacterized protein At5g11420 OS=Arabidopsis thaliana GN=F15N18_10 PE=1 SV=1	-0.118	0.122939	489.3	0.773
Uncharacterized protein At4g15545 OS=Arabidopsis thaliana GN=At4g15545 PE=1 SV=1	0.114	0.114943	457.47	0.773
ACT domain-containing protein ACR12 OS=Arabidopsis thaliana GN=ACR12 PE=2 SV=1	-0.11	0.137931	548.97	0.773
Adenosine kinase 2 OS=Arabidopsis thaliana GN=ADK2 PE=1 SV=1	-0.097	0.134933	537.03	0.773
Alcohol dehydrogenase-like 1 OS=Arabidopsis thaliana GN=At1g22430 PE=2 SV=1	0.363	0.134433	535.04	0.774
SNF1-related protein kinase regulatory subunit gamma-1-like OS=Arabidopsis thaliana GN=CBSCBS2 PE=1 SV=1	0.321	0.133433	531.06	0.774
Annexin D2 OS=Arabidopsis thaliana GN=ANN2 PE=1 SV=1	-0.315	0.133933	533.05	0.774
Glucan endo-1,3-beta-glucosidase 6 OS=Arabidopsis thaliana GN=At5g58090 PE=1 SV=2	0.252	0.135932	541.01	0.774
Probable serine/threonine-protein kinase At4g35230 OS=Arabidopsis thaliana GN=At4g35230 PE=1 SV=1	0.231	0.137431	546.98	0.774
Protein SPIRAL1 OS=Arabidopsis thaliana GN=SPR1 PE=2 SV=1	-0.229	0.135432	539.02	0.774
Mitochondrial import inner membrane translocase subunit TIM22-2 OS=Arabidopsis thaliana GN=TIM22-2 PE=1 SV=1	-0.191	0.134933	537.03	0.774
Annexin D4 OS=Arabidopsis thaliana GN=ANN4 PE=2 SV=1	-0.17	0.114943	457.47	0.774
3-hydroxyisobutyryl-CoA hydrolase 1 OS=Arabidopsis thaliana GN=CHY1 PE=1 SV=1	0.164	0.122439	487.31	0.774
Coatomer subunit epsilon-1 OS=Arabidopsis thaliana GN=At1g30630 PE=2 SV=1	0.152	0.127436	507.2	0.774
Clathrin heavy chain 1 OS=Arabidopsis thaliana GN=CHC1 PE=1 SV=1	0.124	0.137931	548.97	0.774
Protein HHL1, chloroplastic OS=Arabidopsis thaliana GN=HHL1 PE=1 SV=1	-0.12	0.126437	503.22	0.774
60S ribosomal protein L7-2 OS=Arabidopsis thaliana GN=RPL7B PE=1 SV=1	-0.111	0.127936	509.19	0.774
S-adenosylmethionine synthase 4 OS=Arabidopsis thaliana GN=METK4 PE=1 SV=1	-0.086	0.132934	529.08	0.774
Probable nucleoredoxin 1 OS=Arabidopsis thaliana GN=At1g60420 PE=1 SV=1	0.446	0.137931	548.97	0.775
ATP-dependent zinc metalloprotease FTSH 4, mitochondrial OS=Arabidopsis thaliana GN=FTSH4 PE=1 SV=2	0.432	0.135932	541.01	0.775
UBP1-associated protein 2C OS=Arabidopsis thaliana GN=UBA2C PE=2 SV=1	0.407	0.133933	533.05	0.775
6,7-dimethyl-8-ribityllumazine synthase OS=Arabidopsis thaliana GN=At3g32930 PE=1 SV=1	0.383	0.137431	546.98	0.775
Ubiquitin carboxyl-terminal hydrolase 2 OS=Arabidopsis thaliana GN=UCH2 PE=1 SV=1	-0.351	0.134433	535.04	0.775
Arginine--tRNA ligase, cytoplasmic OS=Arabidopsis thaliana GN=At1g66530 PE=1 SV=1	0.349	0.126437	503.22	0.775
Protein DJ-1 homolog D OS=Arabidopsis thaliana GN=DJ1D PE=1 SV=1	0.283	0.136432	543	0.775
reversed Putative serine/threonine kinase OS=Arabidopsis thaliana GN=At1g74330 PE=4 SV=1	-0.276	0.133433	531.06	0.775
Probable acetyltransferase NATA1-like OS=Arabidopsis thaliana GN=At2g39020 PE=2 SV=1	0.245	0.127936	509.19	0.775
NADP-dependent malic enzyme 4, chloroplastic OS=Arabidopsis thaliana GN=NADP-ME4 PE=1 SV=1	-0.204	0.132934	529.08	0.775
At5g62140 OS=Arabidopsis thaliana GN=At5g62140 PE=2 SV=1	0.198	0.136932	544.99	0.775
Aldose 1-epimerase OS=Arabidopsis thaliana GN=T23J7.130 PE=2 SV=1	0.166	0.126937	505.21	0.775
GDSL esterase/lipase At1g33811 OS=Arabidopsis thaliana GN=At1g33811 PE=2 SV=1	-0.141	0.123438	491.28	0.775
VHS domain-containing protein At3g16270 OS=Arabidopsis thaliana GN=At3g16270 PE=1 SV=1	0.457	0.128436	511.17	0.776
Protein RETICULATA-RELATED 6, chloroplastic OS=Arabidopsis thaliana GN=RER6 PE=2 SV=1	0.396	0.132434	527.09	0.776
Splicing factor SF3a60 homolog OS=Arabidopsis thaliana GN=ATO PE=1 SV=1	0.331	0.136932	544.99	0.776
Bifunctional L-3-cyanoalanine synthase/cysteine synthase D2 OS=Arabidopsis thaliana GN=CYSD2 PE=1 SV=1	0.322	0.129935	517.14	0.776
Glutamyl-tRNA reductase 1, chloroplastic OS=Arabidopsis thaliana GN=HEMA1 PE=1 SV=2	0.295	0.124938	497.25	0.776
S-adenosylmethionine synthase 4 OS=Arabidopsis thaliana GN=METK4 PE=1 SV=1	-0.209	0.132934	529.08	0.776
reversed AT5G19900 protein OS=Arabidopsis thaliana GN=At5g19900 PE=2 SV=1	0.196	0.128936	513.16	0.776
Fasciclin-like arabinogalactan protein 13 OS=Arabidopsis thaliana GN=FLA13 PE=1 SV=1	0.19	0.125937	501.23	0.776
Ran-binding protein 1 homolog b OS=Arabidopsis thaliana GN=RANBP1B PE=1 SV=2	-0.187	0.136432	543	0.776
Dihydroorotase, mitochondrial OS=Arabidopsis thaliana GN=PYR4 PE=1 SV=1	0.149	0.127936	509.19	0.776
40S ribosomal protein S11-3 OS=Arabidopsis thaliana GN=RPS11C PE=2 SV=2	-0.149	0.137431	546.98	0.776
40S ribosomal protein S3-2 OS=Arabidopsis thaliana GN=RPS3B PE=1 SV=1	-0.148	0.127436	507.2	0.776
60S ribosomal protein L12-1 OS=Arabidopsis thaliana GN=RPL12A PE=2 SV=2	-0.119	0.131434	523.11	0.776
Peptidyl-prolyl cis-trans isomerase CYP37, chloroplastic OS=Arabidopsis thaliana GN=CYP37 PE=1 SV=3	0.111	0.126937	505.21	0.776
Calmodulin-like protein 12 OS=Arabidopsis thaliana GN=CML12 PE=1 SV=3	-0.56	0.125937	501.23	0.777
Lon protease homolog 4, chloroplastic/mitochondrial OS=Arabidopsis thaliana GN=LON4 PE=3 SV=1	0.351	0.130435	519.13	0.777
Ras-related protein RABE1c OS=Arabidopsis thaliana GN=RABE1C PE=1 SV=1	0.317	0.124938	497.25	0.777
Auxin-responsive GH3 family protein OS=Arabidopsis thaliana GN=At5g13360 PE=4 SV=1	0.316	0.127436	507.2	0.777
Protein LOW PSII ACCUMULATION 2, chloroplastic OS=Arabidopsis thaliana GN=LPA2 PE=1 SV=1	0.283	0.132934	529.08	0.777
GDSL esterase/lipase At3g05180 OS=Arabidopsis thaliana GN=At3g05180 PE=2 SV=1	-0.267	0.131434	523.11	0.777
Aldo-keto reductase family 4 member C10 OS=Arabidopsis thaliana GN=AKR4C10 PE=1 SV=1	0.248	0.124438	495.26	0.777
Putative uncharacterized protein OS=Arabidopsis thaliana GN=At5g42070 PE=2 SV=1	0.233	0.131934	525.1	0.777
Proline iminopeptidase OS=Arabidopsis thaliana GN=PIP PE=2 SV=3	0.211	0.126437	503.22	0.777
Cytochrome c-1 OS=Arabidopsis thaliana GN=CYTC-1 PE=1 SV=1	-0.158	0.137431	546.98	0.777
Putative alpha-xylosidase 2 OS=Arabidopsis thaliana GN=XYL2 PE=5 SV=1	-0.125	0.132434	527.09	0.777
Protein ABCI7, chloroplastic OS=Arabidopsis thaliana GN=ABCI7 PE=1 SV=1	-0.122	0.129435	515.15	0.777
AT1G49750 protein OS=Arabidopsis thaliana GN=F14J22.4 PE=2 SV=1	-0.105	0.138931	552.94	0.777
Ribulose-phosphate 3-epimerase OS=Arabidopsis thaliana GN=At3g01850 PE=2 SV=1	0.437	0.125937	501.23	0.778
10 kDa chaperonin 1, chloroplastic OS=Arabidopsis thaliana GN=CPN10-1 PE=2 SV=1	0.413	0.129935	517.14	0.778
Serine decarboxylase OS=Arabidopsis thaliana GN=SDC PE=1 SV=1	-0.39	0.130435	519.13	0.778
UDP-glycosyltransferase 84A3 OS=Arabidopsis thaliana GN=UGT84A3 PE=1 SV=1	0.333	0.131934	525.1	0.778
Probable inactive purple acid phosphatase 29 OS=Arabidopsis thaliana GN=PAP29 PE=2 SV=1	0.306	0.125437	499.24	0.778
F14O23.11 protein OS=Arabidopsis thaliana GN=F14O23.11 PE=2 SV=1	-0.281	0.13943	554.93	0.778
3-ketoacyl-CoA synthase 10 OS=Arabidopsis thaliana GN=FDH PE=1 SV=2	0.27	0.128936	513.16	0.778
Peroxidase 71 OS=Arabidopsis thaliana GN=PER71 PE=1 SV=1	0.228	0.129435	515.15	0.778
reversed BTB/POZ domain-containing protein OS=Arabidopsis thaliana GN=At4g15840 PE=4 SV=1	0.227	0.131434	523.11	0.778
Peptidyl-prolyl cis-trans isomerase FKBP20-2, chloroplastic OS=Arabidopsis thaliana GN=FKBP20-2 PE=1 SV=1	0.212	0.126437	503.22	0.778
Tetratricopeptide repeat-containing protein OS=Arabidopsis thaliana GN=At1g01320 PE=1 SV=1	-0.184	0.138931	552.94	0.778
Glutamine synthetase cytosolic isozyme 1-1 OS=Arabidopsis thaliana GN=GLN1-1 PE=1 SV=2	0.151	0.132934	529.08	0.778
Thiol protease aleurain OS=Arabidopsis thaliana GN=ALEU PE=1 SV=2	0.149	0.130935	521.12	0.778
6-phosphogluconate dehydrogenase, decarboxylating 1, chloroplastic OS=Arabidopsis thaliana GN=At1g64190 PE=1 SV=1	-0.141	0.124938	497.25	0.778
Enoyl-CoA hydratase 2, peroxisomal OS=Arabidopsis thaliana GN=ECH2 PE=1 SV=1	-0.503	0.132434	527.09	0.779
Mitochondrial outer membrane import complex protein METAXIN OS=Arabidopsis thaliana GN=MTX1 PE=1 SV=1	0.264	0.130935	521.12	0.779
Phosphoglycerate mutase family protein OS=Arabidopsis thaliana GN=At3g60440 PE=4 SV=1	0.236	0.124438	495.26	0.779
Histidine biosynthesis bifunctional protein hisIE, chloroplastic OS=Arabidopsis thaliana GN=HISN2 PE=1 SV=1	0.232	0.124938	497.25	0.779
Probable N-acetyl-gamma-glutamyl-phosphate reductase, chloroplastic OS=Arabidopsis thaliana GN=At2g19940 PE=1 SV=2	0.098	0.129935	517.14	0.779
Putative glutathione S-transferase OS=Arabidopsis thaliana GN=At1g65820 PE=4 SV=1	0.361	0.131434	523.11	0.78
AT5g24650/K18P6_19 OS=Arabidopsis thaliana GN=At5g24650 PE=2 SV=1	0.262	0.125937	501.23	0.78
Carboxylate clamp-tetratricopeptide repeat protein OS=Arabidopsis thaliana GN=At1g62390 PE=1 SV=1	-0.14	0.124438	495.26	0.78
F-box protein At3g13820 OS=Arabidopsis thaliana GN=At3g13820 PE=2 SV=1	0.295	0.14093	560.9	0.782
26S protease regulatory subunit 7 homolog A OS=Arabidopsis thaliana GN=RPT1A PE=1 SV=1	0.104	0.141429	562.89	0.782
Putative uncharacterized protein At5g14260 OS=Arabidopsis thaliana GN=F18O22_50 PE=1 SV=1	0.098	0.141929	564.88	0.782
reversed Putative uncharacterized protein At2g13640 OS=Arabidopsis thaliana GN=At2g13640 PE=4 SV=1	0.372	0.141429	562.89	0.783
Aha1 domain-containing protein OS=Arabidopsis thaliana GN=T21B14.13 PE=1 SV=1	0.151	0.14093	560.9	0.783
Major facilitator protein OS=Arabidopsis thaliana GN=At5g14120 PE=1 SV=1	0.151	0.142429	566.87	0.783
T10F20.8 protein OS=Arabidopsis thaliana GN=T10F20.8 PE=1 SV=1	0.116	0.14043	558.91	0.783
Nitrilase 1 OS=Arabidopsis thaliana GN=NIT1 PE=1 SV=2	-0.094	0.141929	564.88	0.783
Protein BOLA4, chloroplastic/mitochondrial OS=Arabidopsis thaliana GN=BOLA4 PE=1 SV=1	-0.446	0.142929	568.86	0.784
Putative crooked neck protein / cell cycle protein OS=Arabidopsis thaliana GN=At5g41770 PE=4 SV=1	0.408	0.142429	566.87	0.784
Protein MODIFIER OF SNC1 11 OS=Arabidopsis thaliana GN=MOS11 PE=1 SV=1	0.404	0.141429	562.89	0.784
Protein EMBRYO DEFECTIVE 2734 OS=Arabidopsis thaliana GN=emb2734 PE=2 SV=1	0.088	0.14093	560.9	0.784
50S ribosomal protein L12-1, chloroplastic OS=Arabidopsis thaliana GN=RPL12A PE=2 SV=1	-0.075	0.143428	570.84	0.784
At5g48440 OS=Arabidopsis thaliana GN=At5g48440 PE=2 SV=1	0.214	0.143428	570.84	0.785
Actin-1 OS=Arabidopsis thaliana GN=ACT1 PE=1 SV=1	-0.203	0.142929	568.86	0.785
Peroxidase 33 OS=Arabidopsis thaliana GN=PER33 PE=1 SV=1	-0.21	0.143928	572.83	0.786
Ribulose bisphosphate carboxylase small chain 1A, chloroplastic OS=Arabidopsis thaliana GN=RBCS-1A PE=1 SV=2	0.184	0.149925	596.7	0.788
Uroporphyrinogen decarboxylase 2, chloroplastic OS=Arabidopsis thaliana GN=HEME2 PE=2 SV=1	-0.077	0.150925	600.68	0.788
Tubulin beta-7 chain OS=Arabidopsis thaliana GN=TUBB7 PE=2 SV=1	-0.269	0.150425	598.69	0.789
Berberine bridge enzyme-like 22 OS=Arabidopsis thaliana GN=FAD-OXR PE=2 SV=1	0.249	0.150925	600.68	0.789
Ferredoxin-dependent glutamate synthase 2, chloroplastic OS=Arabidopsis thaliana GN=GLU2 PE=1 SV=2	-0.146	0.149925	596.7	0.789
Adenylate kinase 2, chloroplastic OS=Arabidopsis thaliana GN=At5g47840 PE=1 SV=1	-0.126	0.149425	594.71	0.789
Uncharacterized protein OS=Arabidopsis thaliana GN=At5g65950 PE=1 SV=1	0.364	0.148926	592.72	0.79
Probable acyl-activating enzyme 5, peroxisomal OS=Arabidopsis thaliana GN=AAE5 PE=2 SV=1	0.265	0.149925	596.7	0.79
Exocyst complex component SEC3A OS=Arabidopsis thaliana GN=SEC3A PE=1 SV=1	0.18	0.150925	600.68	0.79
6-phosphofructo-2-kinase/fructose-2,6-bisphosphatase OS=Arabidopsis thaliana GN=FKFBP PE=1 SV=1	0.142	0.149425	594.71	0.79
Eukaryotic initiation factor 4A-1 OS=Arabidopsis thaliana GN=TIF4A-1 PE=1 SV=1	-0.132	0.150425	598.69	0.79
40S ribosomal protein S5-2 OS=Arabidopsis thaliana GN=RPS5B PE=1 SV=2	-0.095	0.144928	576.81	0.79
Kinesin-like protein KIN-6 OS=Arabidopsis thaliana GN=KIN6 PE=3 SV=2	-0.347	0.148926	592.72	0.791
Calreticulin-3 OS=Arabidopsis thaliana GN=CRT3 PE=1 SV=2	-0.328	0.145427	578.8	0.791
Glycine-rich RNA-binding protein 7 OS=Arabidopsis thaliana GN=RBG7 PE=1 SV=1	-0.126	0.148426	590.73	0.791
Putative uncharacterized protein At1g62780 OS=Arabidopsis thaliana GN=At1g62780 PE=2 SV=1	-0.097	0.149425	594.71	0.791
Cox19 family protein (CHCH motif) OS=Arabidopsis thaliana GN=At1g02160 PE=4 SV=1	-0.522	0.149425	594.71	0.792
Guanine nucleotide exchange factor SPIKE 1 OS=Arabidopsis thaliana GN=SPK1 PE=1 SV=1	-0.413	0.148926	592.72	0.792
At4g35360/F23E12_80 OS=Arabidopsis thaliana GN=At4g35360 PE=1 SV=1	0.214	0.145427	578.8	0.792
Glycine cleavage system H protein 2, mitochondrial OS=Arabidopsis thaliana GN=GDH2 PE=2 SV=1	0.167	0.148426	590.73	0.792
Alpha,alpha-trehalose-phosphate synthase [UDP-forming] 5 OS=Arabidopsis thaliana GN=TPS5 PE=1 SV=2	0.353	0.153423	610.62	0.793
Proline--tRNA ligase, cytoplasmic OS=Arabidopsis thaliana GN=At3g62120 PE=1 SV=1	0.113	0.148426	590.73	0.793
At3g18035 OS=Arabidopsis thaliana GN=HON4 PE=1 SV=1	0.442	0.148426	590.73	0.794
50S ribosomal protein L36, chloroplastic OS=Arabidopsis thaliana GN=rpl36 PE=3 SV=1	0.245	0.146427	582.78	0.794
PSRP2 OS=Arabidopsis thaliana GN=PSRP2 PE=2 SV=1	-0.084	0.153423	610.62	0.794
Rhodanese-like domain-containing protein 4A, chloroplastic OS=Arabidopsis thaliana GN=STR4A PE=2 SV=1	-0.371	0.146427	582.78	0.795
AT1G36310 protein OS=Arabidopsis thaliana GN=At1g36310 PE=1 SV=1	0.197	0.152924	608.64	0.795
60S ribosomal protein L22-2 OS=Arabidopsis thaliana GN=RPL22B PE=2 SV=1	-0.156	0.146927	584.77	0.795
Protein SGT1 homolog B OS=Arabidopsis thaliana GN=SGT1B PE=1 SV=1	0.15	0.148426	590.73	0.795
Serpin-ZX OS=Arabidopsis thaliana GN=At1g47710 PE=1 SV=1	0.13	0.153423	610.62	0.795
UDP-arabinopyranose mutase 2 OS=Arabidopsis thaliana GN=RGP2 PE=1 SV=1	-0.1	0.152424	606.65	0.795
AT4g32250/F10M6_110 OS=Arabidopsis thaliana GN=At4g32250 PE=2 SV=1	0.368	0.147926	588.75	0.796
Dolichyl-diphosphooligosaccharide--protein glycosyltransferase subunit STT3B OS=Arabidopsis thaliana GN=STT3B PE=2 SV=1	-0.32	0.153423	610.62	0.796
Vegetative storage protein 1 OS=Arabidopsis thaliana GN=VSP1 PE=1 SV=2	-0.254	0.152924	608.64	0.796
14-3-3-like protein GF14 chi OS=Arabidopsis thaliana GN=GRF1 PE=1 SV=3	0.147	0.154423	614.6	0.796
60S acidic ribosomal protein P2-2 OS=Arabidopsis thaliana GN=RPP2B PE=1 SV=1	-0.126	0.146927	584.77	0.796
Pyruvate dehydrogenase E1 component subunit alpha-1, mitochondrial OS=Arabidopsis thaliana GN=E1 ALPHA PE=1 SV=2	-0.124	0.147426	586.76	0.796
4-alpha-glucanotransferase DPE2 OS=Arabidopsis thaliana GN=DPE2 PE=1 SV=1	0.083	0.148426	590.73	0.796
DNA damage-repair/toleration protein DRT100 OS=Arabidopsis thaliana GN=DRT100 PE=2 SV=2	0.327	0.154423	614.6	0.797
Tubulin alpha-6 chain OS=Arabidopsis thaliana GN=TUBA6 PE=1 SV=1	0.271	0.152924	608.64	0.797
ATP-dependent 6-phosphofructokinase 5, chloroplastic OS=Arabidopsis thaliana GN=PFK5 PE=1 SV=1	-0.192	0.148426	590.73	0.797
Cell division control protein 48 homolog A OS=Arabidopsis thaliana GN=CDC48A PE=1 SV=1	0.076	0.147926	588.75	0.797
Protein TRIGALACTOSYLDIACYLGLYCEROL 1, chloroplastic OS=Arabidopsis thaliana GN=TGD1 PE=1 SV=1	0.247	0.154923	616.59	0.798
AT5g47860/MCA23_20 OS=Arabidopsis thaliana GN=At5g47860 PE=2 SV=1	0.166	0.147926	588.75	0.798
GroES-like zinc-binding alcohol dehydrogenase family protein OS=Arabidopsis thaliana GN=T5P19_110 PE=2 SV=1	-0.194	0.155922	620.57	0.801
Calcium-dependent lipid-binding (CaLB domain) plant phosphoribosyltransferase family protein OS=Arabidopsis thaliana GN=F19C24.20 PE=4 SV=1	-0.373	0.156422	622.56	0.802
UDP-glycosyltransferase 75D1 OS=Arabidopsis thaliana GN=UGT75D1 PE=2 SV=2	-0.254	0.156922	624.55	0.802
Nascent polypeptide-associated complex subunit alpha-like protein 3 OS=Arabidopsis thaliana GN=At5g13850 PE=1 SV=1	-0.191	0.155922	620.57	0.802
AT3g04650/F7O18_13 OS=Arabidopsis thaliana GN=At3g04650 PE=2 SV=1	0.373	0.157421	626.54	0.803
Putative cyclin-D6-1 OS=Arabidopsis thaliana GN=CYCD6-1 PE=3 SV=1	0.349	0.156922	624.55	0.803
Is a member of the PF|00364 Biotin-requiring enzymes family OS=Arabidopsis thaliana GN=At1g52670 PE=2 SV=1	-0.214	0.158421	630.51	0.804
Prohibitin-1, mitochondrial OS=Arabidopsis thaliana GN=PHB1 PE=1 SV=1	0.166	0.156922	624.55	0.804
ATPase 2, plasma membrane-type OS=Arabidopsis thaliana GN=AHA2 PE=1 SV=2	0.392	0.157921	628.53	0.805
Anticodon-binding domain-containing protein OS=Arabidopsis thaliana GN=At1g24050 PE=1 SV=1	-0.201	0.158421	630.51	0.805
RGG repeats nuclear RNA binding protein A OS=Arabidopsis thaliana GN=RGGA PE=1 SV=1	-0.134	0.158921	632.5	0.806
40S ribosomal protein S19-3 OS=Arabidopsis thaliana GN=RPS19C PE=2 SV=1	-0.105	0.158421	630.51	0.806
Putative uncharacterized protein At5g08060 OS=Arabidopsis thaliana GN=F13G24.260 PE=2 SV=1	-0.179	0.15942	634.49	0.807
Mitochondrial outer membrane protein porin 2 OS=Arabidopsis thaliana GN=VDAC2 PE=1 SV=1	-0.086	0.15992	636.48	0.808
Putative 60S ribosomal protein L30-1 OS=Arabidopsis thaliana GN=RPL30A PE=3 SV=1	-0.228	0.16042	638.47	0.809
Ribulose bisphosphate carboxylase small chain 1A, chloroplastic OS=Arabidopsis thaliana GN=RBCS-1A PE=1 SV=2	-0.074	0.15992	636.48	0.809
Putative uncharacterized protein OS=Arabidopsis thaliana GN=At1g54520 PE=1 SV=1	0.149	0.161419	642.45	0.81
Cytosolic sulfotransferase 18 OS=Arabidopsis thaliana GN=SOT18 PE=1 SV=1	-0.326	0.161419	642.45	0.811
Acyltransferase-like protein At1g54570, chloroplastic OS=Arabidopsis thaliana GN=At1g54570 PE=2 SV=1	0.38	0.161419	642.45	0.812
Succinate dehydrogenase subunit 7A, mitochondrial OS=Arabidopsis thaliana GN=SDH7A PE=1 SV=1	-0.277	0.161919	644.44	0.812
Alcohol dehydrogenase-like protein OS=Arabidopsis thaliana GN=At5g19440 PE=2 SV=1	-0.142	0.161419	642.45	0.813
Bifunctional aspartokinase/homoserine dehydrogenase 1, chloroplastic OS=Arabidopsis thaliana GN=AKHSDH1 PE=1 SV=1	0.086	0.167916	668.31	0.813
Multiple organellar RNA editing factor 6, mitochondrial OS=Arabidopsis thaliana GN=MORF6 PE=2 SV=1	0.344	0.168831	671.95	0.814
Light-harvesting complex-like protein 3 isotype 1, chloroplastic OS=Arabidopsis thaliana GN=LIL3.1 PE=1 SV=1	-0.116	0.167832	667.97	0.814
Sugar transport protein 14 OS=Arabidopsis thaliana GN=STP14 PE=2 SV=2	0.395	0.164918	656.37	0.815
AT5g58110/k21l19_90 OS=Arabidopsis thaliana GN=At5g58110 PE=2 SV=1	-0.312	0.167832	667.97	0.815
AT4g12830/T20K18_180 OS=Arabidopsis thaliana GN=At4g12830 PE=2 SV=1	-0.215	0.168831	671.95	0.815
AT1G60000 protein OS=Arabidopsis thaliana GN=T2K10.5 PE=2 SV=1	-0.125	0.166917	664.33	0.815
At1g29790 OS=Arabidopsis thaliana GN=At1g29790 PE=2 SV=1	0.43	0.166833	664	0.816
Probable phosphoinositide phosphatase SAC9 OS=Arabidopsis thaliana GN=SAC9 PE=1 SV=1	0.401	0.169415	674.27	0.816
AT3g02420/F16B3_5 OS=Arabidopsis thaliana GN=At3g02420 PE=1 SV=1	0.398	0.167832	667.97	0.816
Pentatricopeptide repeat-containing protein At5g42310, mitochondrial OS=Arabidopsis thaliana GN=At5g42310 PE=2 SV=1	-0.363	0.168831	671.95	0.816
Transducin/WD40 repeat-like superfamily protein OS=Arabidopsis thaliana GN=At3g50590 PE=4 SV=1	0.348	0.163418	650.4	0.816
Probable pectinesterase/pectinesterase inhibitor 17 OS=Arabidopsis thaliana GN=PME17 PE=2 SV=2	0.218	0.164918	656.37	0.816
AT1G22700 protein OS=Arabidopsis thaliana GN=At1g22700 PE=2 SV=1	-0.138	0.162919	648.42	0.816
PfkB-like carbohydrate kinase family protein OS=Arabidopsis thaliana GN=At4g28706 PE=3 SV=1	0.27	0.167832	667.97	0.817
Protein-tyrosine-phosphatase PTP1 OS=Arabidopsis thaliana GN=PTP1 PE=1 SV=1	-0.215	0.166833	664	0.817
Gamma-glutamyl hydrolase 2 OS=Arabidopsis thaliana GN=GGH2 PE=1 SV=2	-0.203	0.164418	654.38	0.817
WPP domain-containing protein 2 OS=Arabidopsis thaliana GN=WPP2 PE=1 SV=1	0.179	0.167416	666.32	0.817
Calcium-dependent protein kinase 3 OS=Arabidopsis thaliana GN=CPK3 PE=1 SV=1	-0.118	0.164835	656.04	0.817
29 kDa ribonucleoprotein, chloroplastic OS=Arabidopsis thaliana GN=CP29A PE=2 SV=2	-0.108	0.163418	650.4	0.817
Photosystem I reaction center subunit N, chloroplastic OS=Arabidopsis thaliana GN=PSAN PE=1 SV=2	-0.085	0.165834	660.02	0.817
At2g46540/F11C10.23 OS=Arabidopsis thaliana GN=At2g46540 PE=2 SV=2	-0.237	0.164418	654.38	0.818
AT4g35220/F23E12_220 OS=Arabidopsis thaliana GN=At4g35220 PE=2 SV=1	0.211	0.163918	652.39	0.818
Dynamin-related protein 3B OS=Arabidopsis thaliana GN=DRP3B PE=1 SV=2	0.17	0.164835	656.04	0.818
40S ribosomal protein S12-2 OS=Arabidopsis thaliana GN=RPS12C PE=1 SV=1	0.142	0.166833	664	0.818
50S ribosomal protein L14, chloroplastic OS=Arabidopsis thaliana GN=rpl14 PE=3 SV=1	-0.097	0.167832	667.97	0.818
Phosphomethylethanolamine N-methyltransferase OS=Arabidopsis thaliana GN=NMT2 PE=2 SV=2	-0.092	0.171828	683.88	0.818
RNA-binding protein CP29B, chloroplastic OS=Arabidopsis thaliana GN=CP29B PE=1 SV=1	-0.081	0.165834	660.02	0.818
Autophagy-related protein 101 OS=Arabidopsis thaliana GN=ATG101 PE=1 SV=1	0.497	0.164418	654.38	0.819
Probable alpha,alpha-trehalose-phosphate synthase [UDP-forming] 9 OS=Arabidopsis thaliana GN=TPS9 PE=2 SV=1	0.426	0.172914	688.2	0.819
RHOMBOID-like protein 12, mitochondrial OS=Arabidopsis thaliana GN=RBL12 PE=2 SV=1	0.388	0.165834	660.02	0.819
Serine/threonine-protein phosphatase PP2A-3 catalytic subunit OS=Arabidopsis thaliana GN=PP2A3 PE=2 SV=1	-0.374	0.175824	699.78	0.819
6-phosphogluconate dehydrogenase, decarboxylating 2, chloroplastic OS=Arabidopsis thaliana GN=At5g41670 PE=1 SV=1	0.174	0.170829	679.9	0.819
At1g73110/F3N23_39 OS=Arabidopsis thaliana GN=At1g73110 PE=2 SV=1	0.138	0.166833	664	0.819
Nitrogen regulatory protein P-II homolog OS=Arabidopsis thaliana GN=GLB1 PE=1 SV=1	-0.097	0.170915	680.24	0.819
Malate dehydrogenase 2, cytoplasmic OS=Arabidopsis thaliana GN=MDH2 PE=1 SV=1	0.081	0.171828	683.88	0.819
Eukaryotic peptide chain release factor subunit 1-2 OS=Arabidopsis thaliana GN=ERF1-2 PE=1 SV=1	0.31	0.170829	679.9	0.82
Catalytic/ hydrolase OS=Arabidopsis thaliana GN=At2g35450 PE=1 SV=1	0.224	0.166833	664	0.82
65-kDa microtubule-associated protein 1 OS=Arabidopsis thaliana GN=MAP65-1 PE=1 SV=1	-0.137	0.172827	687.85	0.82
Transmembrane 9 superfamily member 3 OS=Arabidopsis thaliana GN=TMN3 PE=2 SV=1	-0.117	0.176823	703.76	0.82
Nascent polypeptide-associated complex subunit beta OS=Arabidopsis thaliana GN=At1g73230 PE=2 SV=1	-0.112	0.171828	683.88	0.82
Protein ROOT HAIR DEFECTIVE 3 OS=Arabidopsis thaliana GN=RHD3 PE=1 SV=1	0.112	0.175824	699.78	0.82
Serine/arginine-rich splicing factor SC35 OS=Arabidopsis thaliana GN=SC35 PE=1 SV=1	0.372	0.173826	691.83	0.821
ABC transporter B family member 19 OS=Arabidopsis thaliana GN=ABCB19 PE=1 SV=1	0.265	0.170829	679.9	0.821
110 kDa U5 small nuclear ribonucleoprotein component CLO OS=Arabidopsis thaliana GN=CLO PE=1 SV=1	-0.238	0.177822	707.73	0.821
40S ribosomal protein S24-2 OS=Arabidopsis thaliana GN=RPS24B PE=2 SV=2	-0.204	0.166833	664	0.821
Protein BONZAI 2 OS=Arabidopsis thaliana GN=BON2 PE=1 SV=2	-0.173	0.176823	703.76	0.821
At2g21530 OS=Arabidopsis thaliana GN=At2g21530 PE=1 SV=1	-0.102	0.175824	699.78	0.821
Glutathione reductase, chloroplastic OS=Arabidopsis thaliana GN=EMB2360 PE=2 SV=1	0.077	0.171828	683.88	0.821
Probable mitochondrial-processing peptidase subunit beta, mitochondrial OS=Arabidopsis thaliana GN=At3g02090 PE=1 SV=2	0.07	0.172827	687.85	0.821
AT4g14890/dl3485w OS=Arabidopsis thaliana GN=dl3485w PE=2 SV=1	0.385	0.178821	711.71	0.822
Fes1A OS=Arabidopsis thaliana GN=Fes1A PE=2 SV=1	0.335	0.172827	687.85	0.822
COP9 signalosome complex subunit 5b OS=Arabidopsis thaliana GN=CSN5B PE=1 SV=2	0.318	0.173826	691.83	0.822
At1g05520/T25N20_16 OS=Arabidopsis thaliana GN=At1g05520 PE=1 SV=1	-0.314	0.170829	679.9	0.822
Putative xylulose kinase OS=Arabidopsis thaliana GN=XK-1 PE=1 SV=1	0.307	0.177822	707.73	0.822
Protein EARLY RESPONSIVE TO DEHYDRATION 15 OS=Arabidopsis thaliana GN=ERD15 PE=1 SV=1	-0.212	0.176823	703.76	0.822
reversed Probable UDP-N-acetylglucosamine--peptide N-acetylglucosaminyltransferase SEC OS=Arabidopsis thaliana GN=SEC PE=2 SV=1	0.198	0.175824	699.78	0.822
Glycine-rich RNA-binding protein 7 OS=Arabidopsis thaliana GN=RBG7 PE=1 SV=1	-0.108	0.174825	695.8	0.822
Kinesin-like protein KIN-14A OS=Arabidopsis thaliana GN=KIN14A PE=1 SV=1	0.103	0.171828	683.88	0.822
Cytochrome c1 1, heme protein, mitochondrial OS=Arabidopsis thaliana GN=CYC11 PE=1 SV=1	0.165	0.178821	711.71	0.823
Asparagine synthetase [glutamine-hydrolyzing] 3 OS=Arabidopsis thaliana GN=ASN3 PE=2 SV=1	0.164	0.173826	691.83	0.823
3-isopropylmalate dehydratase small subunit 2 OS=Arabidopsis thaliana GN=IPMI1 PE=1 SV=1	0.158	0.174825	695.8	0.823
Translation factor GUF1 homolog, chloroplastic OS=Arabidopsis thaliana GN=At5g08650 PE=1 SV=2	0.136	0.175824	699.78	0.823
Molybdenum cofactor sulfurase family protein OS=Arabidopsis thaliana GN=T19K24.17 PE=2 SV=1	0.126	0.177822	707.73	0.823
Glycine dehydrogenase (decarboxylating) 2, mitochondrial OS=Arabidopsis thaliana GN=GLDP2 PE=1 SV=1	0.078	0.176823	703.76	0.823
Ribose-phosphate pyrophosphokinase 1, chloroplastic OS=Arabidopsis thaliana GN=PRS1 PE=2 SV=2	-0.312	0.180819	719.66	0.824
Protein ECERIFERUM 1 OS=Arabidopsis thaliana GN=CER2 PE=1 SV=1	-0.276	0.177822	707.73	0.824
AT4g23680/F9D16_150 OS=Arabidopsis thaliana GN=F9D16.150 PE=2 SV=1	-0.142	0.175412	698.14	0.824
Serine/threonine-protein kinase STN7, chloroplastic OS=Arabidopsis thaliana GN=STN7 PE=1 SV=1	0.136	0.175824	699.78	0.824
Armadillo/beta-catenin-like repeat-containing protein OS=Arabidopsis thaliana GN=At1g23180 PE=2 SV=1	0.122	0.174825	695.8	0.824
Heat shock 70 kDa protein 3 OS=Arabidopsis thaliana GN=HSP70-3 PE=1 SV=1	-0.087	0.178821	711.71	0.824
U1 small nuclear ribonucleoprotein A OS=Arabidopsis thaliana GN=U1A PE=1 SV=1	0.279	0.180819	719.66	0.825
AT3g51730/T18N14_110 OS=Arabidopsis thaliana GN=T18N14.110 PE=2 SV=1	-0.204	0.178821	711.71	0.825
Coatomer subunit beta-1 OS=Arabidopsis thaliana GN=At4g31480 PE=2 SV=2	0.089	0.17982	715.68	0.825
Uncharacterized protein OS=Arabidopsis thaliana GN=At5g40450 PE=1 SV=1	0.077	0.175824	699.78	0.825
NADH-ubiquinone oxidoreductase chain 2 OS=Arabidopsis thaliana GN=ND2 PE=2 SV=2	0.199	0.180819	719.66	0.826
Tryptophan synthase beta chain OS=Arabidopsis thaliana GN=TSBtype2 PE=2 SV=1	0.179	0.180819	719.66	0.827
Phosphoribosylaminoimidazole carboxylase like protein OS=Arabidopsis thaliana GN=At2g37690 PE=2 SV=1	0.149	0.181818	723.64	0.827
Synaptotagmin-5 OS=Arabidopsis thaliana GN=SYT5 PE=2 SV=1	-0.304	0.180819	719.66	0.828
Pectin lyase-like superfamily protein OS=Arabidopsis thaliana GN=At3g16850 PE=2 SV=1	0.223	0.181818	723.64	0.828
Vacuolar protein sorting-associated protein 29 OS=Arabidopsis thaliana GN=VPS29 PE=2 SV=1	-0.231	0.182817	727.61	0.829
Uroporphyrinogen decarboxylase 1, chloroplastic OS=Arabidopsis thaliana GN=HEME1 PE=2 SV=2	-0.129	0.180819	719.66	0.829
NADP-dependent alkenal double bond reductase P1 OS=Arabidopsis thaliana GN=P1 PE=1 SV=1	0.234	0.182817	727.61	0.83
Vesicle transport v-SNARE 11 OS=Arabidopsis thaliana GN=VTI11 PE=1 SV=2	0.207	0.182817	727.61	0.831
Glycine dehydrogenase (decarboxylating) 1, mitochondrial OS=Arabidopsis thaliana GN=GLDP1 PE=1 SV=2	0.059	0.183816	731.59	0.831
At3g17770 OS=Arabidopsis thaliana GN=At3g17770 PE=2 SV=1	0.266	0.183816	731.59	0.832
NAD-dependent malic enzyme 2, mitochondrial OS=Arabidopsis thaliana GN=NAD-ME2 PE=1 SV=1	0.114	0.184815	735.56	0.833
Di-glucose binding protein with leucine-rich repeat domain OS=Arabidopsis thaliana GN=At1g25570 PE=4 SV=1	0.413	0.184815	735.56	0.834
Putative ion channel POLLUX-like 2 OS=Arabidopsis thaliana GN=At5g43745 PE=2 SV=1	0.423	0.186813	743.52	0.835
Succinate dehydrogenase subunit 7B, mitochondrial OS=Arabidopsis thaliana GN=SDH7B PE=1 SV=1	0.192	0.185814	739.54	0.835
N-(5'-phosphoribosyl)anthranilate isomerase 1, chloroplastic OS=Arabidopsis thaliana GN=PAI1 PE=2 SV=1	-0.151	0.184815	735.56	0.835
BAG family molecular chaperone regulator 7 OS=Arabidopsis thaliana GN=BAG7 PE=1 SV=1	-0.13	0.200799	799.18	0.836
ATP-dependent zinc metalloprotease FTSH 8, chloroplastic OS=Arabidopsis thaliana GN=FTSH8 PE=1 SV=1	0.098	0.185814	739.54	0.836
DEAD-box ATP-dependent RNA helicase 3, chloroplastic OS=Arabidopsis thaliana GN=RH3 PE=1 SV=2	-0.07	0.186813	743.52	0.836
60S ribosomal protein L37-1 OS=Arabidopsis thaliana GN=RPL37A PE=3 SV=1	0.324	0.186813	743.52	0.837
Phosphomethylpyrimidine synthase, chloroplastic OS=Arabidopsis thaliana GN=THIC PE=1 SV=1	0.241	0.188811	751.47	0.837
Putative H/ACA ribonucleoprotein complex subunit 1-like protein 1 OS=Arabidopsis thaliana GN=At3g03920 PE=2 SV=1	0.239	0.185814	739.54	0.837
Beta-amylase 2, chloroplastic OS=Arabidopsis thaliana GN=BAM2 PE=1 SV=2	-0.227	0.187812	747.49	0.837
Aspartate--tRNA ligase 1, cytoplasmic OS=Arabidopsis thaliana GN=At4g26870 PE=2 SV=1	0.191	0.200799	799.18	0.837
Calcium-transporting ATPase 8, plasma membrane-type OS=Arabidopsis thaliana GN=ACA8 PE=1 SV=1	0.332	0.201798	803.16	0.838
Beta-galactosidase 10 OS=Arabidopsis thaliana GN=BGAL10 PE=2 SV=1	0.255	0.194805	775.32	0.838
Plastocyanin minor isoform, chloroplastic OS=Arabidopsis thaliana GN=PETE PE=1 SV=2	0.202	0.187812	747.49	0.838
Ubiquitin carboxyl-terminal hydrolase 3 OS=Arabidopsis thaliana GN=UCH3 PE=2 SV=1	0.192	0.188811	751.47	0.838
Protein disulfide isomerase-like 1-3 OS=Arabidopsis thaliana GN=PDIL1-3 PE=2 SV=1	-0.138	0.186813	743.52	0.838
Proteasome subunit beta type-2-A OS=Arabidopsis thaliana GN=PBD1 PE=1 SV=1	-0.115	0.198801	791.23	0.838
Cytochrome c oxidase subunit 6b-1 OS=Arabidopsis thaliana GN=COX6B-1 PE=1 SV=1	0.089	0.200799	799.18	0.838
Pentatricopeptide repeat-containing protein At1g80270, mitochondrial OS=Arabidopsis thaliana GN=At1g80270 PE=2 SV=1	0.325	0.191808	763.4	0.839
Early nodulin-related protein OS=Arabidopsis thaliana GN=T1N24.3 PE=2 SV=1	0.261	0.200799	799.18	0.839
Villin-2 OS=Arabidopsis thaliana GN=VLN2 PE=1 SV=2	0.256	0.200799	799.18	0.839
UDP-glycosyltransferase 89C1 OS=Arabidopsis thaliana GN=UGT89C1 PE=2 SV=1	-0.255	0.194805	775.32	0.839
Heterodimeric geranylgeranyl pyrophosphate synthase small subunit, chloroplastic OS=Arabidopsis thaliana GN=GGR PE=1 SV=2	0.147	0.187812	747.49	0.839
K(+) efflux antiporter 2, chloroplastic OS=Arabidopsis thaliana GN=KEA2 PE=1 SV=2	0.138	0.201798	803.16	0.839
Fructose-bisphosphate aldolase 6, cytosolic OS=Arabidopsis thaliana GN=FAB6 PE=1 SV=1	-0.132	0.198801	791.23	0.839
Dihydropyrimidine dehydrogenase (NADP(+)), chloroplastic OS=Arabidopsis thaliana GN=PYD1 PE=1 SV=1	0.119	0.188811	751.47	0.839
NADH dehydrogenase [ubiquinone] 1 alpha subcomplex subunit 6 OS=Arabidopsis thaliana GN=At3g12260 PE=2 SV=1	-0.107	0.1998	795.2	0.839
L-ascorbate peroxidase T, chloroplastic OS=Arabidopsis thaliana GN=APXT PE=2 SV=2	0.086	0.193806	771.35	0.839
30S ribosomal protein S13, chloroplastic OS=Arabidopsis thaliana GN=RPS13 PE=2 SV=1	-0.076	0.18981	755.44	0.839
T-complex protein 1 subunit alpha OS=Arabidopsis thaliana GN=CCT1 PE=1 SV=1	0.071	0.195804	779.3	0.839
Putative transferase At4g12130, mitochondrial OS=Arabidopsis thaliana GN=At4g12130 PE=1 SV=1	0.362	0.191808	763.4	0.84
FTM4 OS=Arabidopsis thaliana GN=T23B7.10 PE=2 SV=1	0.35	0.200799	799.18	0.84
Vesicle-associated protein 1-1 OS=Arabidopsis thaliana GN=PVA11 PE=1 SV=1	0.26	0.190809	759.42	0.84
Polyadenylate-binding protein RBP45C OS=Arabidopsis thaliana GN=RBP45C PE=2 SV=1	0.171	0.195804	779.3	0.84
Fumarylacetoacetate hydrolase-like protein OS=Arabidopsis thaliana GN=dl4011w PE=4 SV=2	0.158	0.188811	751.47	0.84
Pyruvate kinase OS=Arabidopsis thaliana GN=At5g63680 PE=3 SV=1	0.152	0.193806	771.35	0.84
Glycine-rich RNA-binding protein RZ1C OS=Arabidopsis thaliana GN=RZ1C PE=1 SV=1	0.152	0.197802	787.25	0.84
Calcium-binding EF-hand-containing protein OS=Arabidopsis thaliana GN=At2g44310 PE=1 SV=1	0.144	0.194805	775.32	0.84
Chloroplast inner membrane localized protein OS=Arabidopsis thaliana GN=F13A11.2 PE=2 SV=1	-0.133	0.198801	791.23	0.84
FAM10 family protein At4g22670 OS=Arabidopsis thaliana GN=At4g22670 PE=1 SV=1	-0.113	0.196803	783.28	0.84
30S ribosomal protein S15, chloroplastic OS=Arabidopsis thaliana GN=rps15 PE=3 SV=1	-0.089	0.18981	755.44	0.84
Caffeoyl-CoA O-methyltransferase 1 OS=Arabidopsis thaliana GN=CCOAOMT1 PE=1 SV=1	-0.087	0.1998	795.2	0.84
60S acidic ribosomal protein P0-3 OS=Arabidopsis thaliana GN=RPP0C PE=1 SV=1	-0.078	0.196803	783.28	0.84
reversed F-box protein At1g78280 OS=Arabidopsis thaliana GN=At1g78280 PE=2 SV=3	-0.356	0.192807	767.37	0.841
Glyceraldehyde-3-phosphate dehydrogenase GAPA1, chloroplastic OS=Arabidopsis thaliana GN=GAPA1 PE=1 SV=3	0.209	0.188811	751.47	0.841
V-type proton ATPase subunit a2 OS=Arabidopsis thaliana GN=VHA-a2 PE=1 SV=1	-0.209	0.197802	787.25	0.841
Proteasome subunit beta type-7-A OS=Arabidopsis thaliana GN=PBB1 PE=1 SV=2	-0.204	0.193806	771.35	0.841
Protein CELLULOSE SYNTHASE INTERACTIVE 1 OS=Arabidopsis thaliana GN=CSI1 PE=1 SV=1	0.18	0.190809	759.42	0.841
Protein TOPLESS OS=Arabidopsis thaliana GN=TPL PE=1 SV=1	0.139	0.200799	799.18	0.841
Putative uncharacterized protein OS=Arabidopsis thaliana GN=At5g51010 PE=2 SV=1	-0.135	0.195804	779.3	0.841
Photosynthetic NDH subunit of lumenal location 3, chloroplastic OS=Arabidopsis thaliana GN=PNSL3 PE=1 SV=1	-0.134	0.196803	783.28	0.841
Glycylpeptide N-tetradecanoyltransferase 1 OS=Arabidopsis thaliana GN=NMT1 PE=1 SV=2	0.118	0.191808	763.4	0.841
Eukaryotic translation initiation factor 3 subunit L OS=Arabidopsis thaliana GN=At5g25754 PE=1 SV=1	0.115	0.1998	795.2	0.841
Diaminopimelate decarboxylase 2, chloroplastic OS=Arabidopsis thaliana GN=LYSA2 PE=1 SV=1	-0.109	0.203796	811.11	0.841
Heat shock protein 90-1 OS=Arabidopsis thaliana GN=HSP90-1 PE=1 SV=3	0.104	0.202797	807.13	0.841
RGG repeats nuclear RNA binding protein C OS=Arabidopsis thaliana GN=RGGC PE=1 SV=1	-0.073	0.198801	791.23	0.841
50S ribosomal protein L5, chloroplastic OS=Arabidopsis thaliana GN=RPL5 PE=2 SV=1	-0.063	0.1998	795.2	0.841
Photosystem II CP47 reaction center protein OS=Arabidopsis thaliana GN=psbB PE=1 SV=1	0.062	0.194805	775.32	0.841
Ribulose-phosphate 3-epimerase OS=Arabidopsis thaliana GN=F9N12.9 PE=2 SV=1	-0.384	0.190809	759.42	0.842
At2g34585 OS=Arabidopsis thaliana GN=At2g34580 PE=1 SV=1	-0.372	0.194805	775.32	0.842
At1g71950 OS=Arabidopsis thaliana GN=F17M19.10 PE=1 SV=1	0.365	0.195804	779.3	0.842
Expansin-A10 OS=Arabidopsis thaliana GN=EXPA10 PE=2 SV=1	-0.348	0.200799	799.18	0.842
Putative uncharacterized protein OS=Arabidopsis thaliana GN=At1g16210 PE=2 SV=1	0.21	0.202797	807.13	0.842
Pentatricopeptide repeat-containing protein At1g74850, chloroplastic OS=Arabidopsis thaliana GN=PTAC2 PE=2 SV=1	-0.203	0.197802	787.25	0.842
Jacalin-related lectin 42 OS=Arabidopsis thaliana GN=JAL42 PE=3 SV=1	0.18	0.191808	763.4	0.842
Thioredoxin-like protein CITRX, chloroplastic OS=Arabidopsis thaliana GN=CITRX PE=1 SV=1	0.163	0.196803	783.28	0.842
Glutathione S-transferase F2 OS=Arabidopsis thaliana GN=GSTF2 PE=1 SV=3	0.132	0.192807	767.37	0.842
26S proteasome non-ATPase regulatory subunit 13 homolog A OS=Arabidopsis thaliana GN=RPN9A PE=1 SV=1	0.127	0.198801	791.23	0.842
Stromal processing peptidase, chloroplastic OS=Arabidopsis thaliana GN=SPP PE=2 SV=1	-0.122	0.206793	823.04	0.842
CBS domain-containing protein CBSX3, mitochondrial OS=Arabidopsis thaliana GN=CBSX3 PE=1 SV=1	-0.104	0.203796	811.11	0.842
GTP-binding nuclear protein Ran-1 OS=Arabidopsis thaliana GN=RAN1 PE=1 SV=1	-0.083	0.204795	815.08	0.842
Oxygen-evolving enhancer protein 2-1, chloroplastic OS=Arabidopsis thaliana GN=PSBP1 PE=1 SV=2	-0.07	0.193806	771.35	0.842
Serine/threonine-protein phosphatase PP2A-3 catalytic subunit OS=Arabidopsis thaliana GN=PP2A3 PE=2 SV=1	0.425	0.193806	771.35	0.843
ABC transporter F family member 3 OS=Arabidopsis thaliana GN=ABCF3 PE=1 SV=1	-0.347	0.205794	819.06	0.843
Histone acetyltransferase type B catalytic subunit OS=Arabidopsis thaliana GN=HAG2 PE=2 SV=1	-0.327	0.206793	823.04	0.843
Uncharacterized protein OS=Arabidopsis thaliana GN=At5g43240 PE=4 SV=1	-0.311	0.190809	759.42	0.843
Protein argonaute 1 OS=Arabidopsis thaliana GN=AGO1 PE=1 SV=1	0.268	0.191808	763.4	0.843
Tubulin-folding cofactor E OS=Arabidopsis thaliana GN=TFCE PE=2 SV=1	0.221	0.20979	834.97	0.843
RGG repeats nuclear RNA binding protein B OS=Arabidopsis thaliana GN=RGGB PE=1 SV=1	-0.109	0.204795	815.08	0.843
Light-inducible protein ATLS1 OS=Arabidopsis thaliana GN=F7A7_170 PE=2 SV=1	-0.101	0.203796	811.11	0.843
Glutaredoxin-C2 OS=Arabidopsis thaliana GN=GRXC2 PE=2 SV=1	-0.099	0.20979	834.97	0.843
Aldehyde dehydrogenase family 2 member C4 OS=Arabidopsis thaliana GN=ALDH2C4 PE=1 SV=2	0.095	0.194805	775.32	0.843
Catalase-2 OS=Arabidopsis thaliana GN=CAT2 PE=2 SV=3	0.085	0.197802	787.25	0.843
60S ribosomal protein L21-1 OS=Arabidopsis thaliana GN=RPL21A PE=2 SV=2	-0.084	0.207792	827.01	0.843
Malate dehydrogenase [NADP], chloroplastic OS=Arabidopsis thaliana GN=At5g58330 PE=2 SV=1	-0.07	0.198801	791.23	0.843
At2g34970 OS=Arabidopsis thaliana GN=At2g34970 PE=1 SV=1	-0.366	0.205794	819.06	0.844
Endosomal targeting BRO1-like domain-containing protein OS=Arabidopsis thaliana GN=At1g15130 PE=1 SV=1	0.202	0.193806	771.35	0.844
Tropinone reductase homolog At1g07440 OS=Arabidopsis thaliana GN=At1g07440 PE=1 SV=1	-0.185	0.191808	763.4	0.844
Villin-4 OS=Arabidopsis thaliana GN=VLN4 PE=1 SV=1	0.181	0.204795	815.08	0.844
Tubulin beta-4 chain OS=Arabidopsis thaliana GN=TUBB4 PE=2 SV=2	-0.13	0.20979	834.97	0.844
Heat shock 70 kDa protein 3 OS=Arabidopsis thaliana GN=HSP70-3 PE=1 SV=1	-0.111	0.206793	823.04	0.844
Ferredoxin-dependent glutamate synthase 2, chloroplastic OS=Arabidopsis thaliana GN=GLU2 PE=1 SV=2	0.085	0.207792	827.01	0.844
Phosphoglycerate kinase 2, chloroplastic OS=Arabidopsis thaliana GN=At1g56190 PE=1 SV=3	0.074	0.198801	791.23	0.844
60S ribosomal protein L4-2 OS=Arabidopsis thaliana GN=RPL4D PE=1 SV=2	-0.07	0.210789	838.94	0.844
Beta-D-xylosidase 1 OS=Arabidopsis thaliana GN=BXL1 PE=1 SV=1	0.068	0.203796	811.11	0.844
ATP synthase subunit beta-3, mitochondrial OS=Arabidopsis thaliana GN=At5g08680 PE=2 SV=1	-0.059	0.208791	830.99	0.844
Transketolase-1, chloroplastic OS=Arabidopsis thaliana GN=TKL-1 PE=1 SV=1	0.053	0.205794	819.06	0.844
Aquaporin SIP1-1 OS=Arabidopsis thaliana GN=SIP1-1 PE=2 SV=1	0.336	0.208791	830.99	0.845
At1g66930 OS=Arabidopsis thaliana GN=F1O19.2 PE=2 SV=1	-0.334	0.208791	830.99	0.845
Peroxidase 33 OS=Arabidopsis thaliana GN=PER33 PE=1 SV=1	-0.196	0.206793	823.04	0.845
At1g07750/F24B9_13 OS=Arabidopsis thaliana GN=F24B9.13 PE=1 SV=1	0.18	0.204795	815.08	0.845
Kunitz trypsin inhibitor 2 OS=Arabidopsis thaliana GN=KTI2 PE=2 SV=1	0.169	0.205794	819.06	0.845
PGR5-like protein 1B, chloroplastic OS=Arabidopsis thaliana GN=PGRL1B PE=1 SV=1	-0.161	0.243756	970.15	0.845
Probable alpha-mannosidase At5g13980 OS=Arabidopsis thaliana GN=At5g13980 PE=2 SV=1	-0.134	0.193806	771.35	0.845
Delta-1-pyrroline-5-carboxylate synthase A OS=Arabidopsis thaliana GN=P5CSA PE=1 SV=1	-0.133	0.207792	827.01	0.845
At2g20690/F5H14.34 OS=Arabidopsis thaliana GN=At2g20690 PE=2 SV=2	-0.13	0.210789	838.94	0.845
Elongation factor 1-delta 1 OS=Arabidopsis thaliana GN=At1g30230 PE=1 SV=2	0.088	0.242757	966.17	0.845
4-hydroxy-3-methylbut-2-en-1-yl diphosphate synthase (ferredoxin), chloroplastic OS=Arabidopsis thaliana GN=ISPG PE=1 SV=1	0.058	0.20979	834.97	0.845
Pleckstrin homology domain-containing protein 1 OS=Arabidopsis thaliana GN=PH1 PE=2 SV=2	0.413	0.216783	862.8	0.846
Starch synthase 2, chloroplastic/amyloplastic OS=Arabidopsis thaliana GN=SS2 PE=1 SV=1	-0.362	0.214785	854.85	0.846
Protein disulfide-isomerase LQY1, chloroplastic OS=Arabidopsis thaliana GN=LQY1 PE=1 SV=1	0.289	0.213786	850.87	0.846
Pectinesterase 1 OS=Arabidopsis thaliana GN=PME1 PE=1 SV=1	0.286	0.208791	830.99	0.846
Bifunctional inhibitor/lipid-transfer protein/seed storage 2S albumin superfamily protein OS=Arabidopsis thaliana GN=At4g22513 PE=4 SV=1	0.257	0.20979	834.97	0.846
MDIS1-interacting receptor like kinase 2 OS=Arabidopsis thaliana GN=MIK2 PE=1 SV=3	0.224	0.211788	842.92	0.846
CBS domain-containing protein CBSX1, chloroplastic OS=Arabidopsis thaliana GN=CBSX1 PE=1 SV=2	0.223	0.210789	838.94	0.846
Probable calcium-binding protein CML27 OS=Arabidopsis thaliana GN=CML27 PE=1 SV=1	-0.19	0.242757	966.17	0.846
Light-harvesting complex-like protein 3 isotype 2, chloroplastic OS=Arabidopsis thaliana GN=LIL3.2 PE=1 SV=1	0.136	0.244755	974.13	0.846
Syntaxin-71 OS=Arabidopsis thaliana GN=SYP71 PE=1 SV=1	0.128	0.206793	823.04	0.846
Glycine cleavage system H protein 3, mitochondrial OS=Arabidopsis thaliana GN=GDH3 PE=1 SV=1	0.115	0.245754	978.1	0.846
reversed Putative F-box protein At4g10740 OS=Arabidopsis thaliana GN=At4g10740 PE=4 SV=1	-0.103	0.244755	974.13	0.846
AT4g21580/F18E5_200 OS=Arabidopsis thaliana GN=F18E5.200 PE=2 SV=1	-0.095	0.207792	827.01	0.846
Aspartate carbamoyltransferase, chloroplastic OS=Arabidopsis thaliana GN=PYRB PE=2 SV=2	0.074	0.243756	970.15	0.846
Putative uncharacterized protein OS=Arabidopsis thaliana GN=T1E22_40 PE=2 SV=1	-0.335	0.242757	966.17	0.847
Elongation factor 1-delta 2 OS=Arabidopsis thaliana GN=At2g18110 PE=1 SV=1	-0.287	0.213786	850.87	0.847
Ureidoglycolate hydrolase OS=Arabidopsis thaliana GN=UAH PE=1 SV=1	-0.274	0.214785	854.85	0.847
BLISTER OS=Arabidopsis thaliana GN=BLI PE=4 SV=1	0.255	0.212787	846.89	0.847
reversed Protein DETOXIFICATION 48 OS=Arabidopsis thaliana GN=DTX48 PE=2 SV=1	0.227	0.246753	982.08	0.847
Protein CutA, chloroplastic OS=Arabidopsis thaliana GN=CUTA PE=1 SV=1	-0.21	0.213786	850.87	0.847
Peroxidase 17 OS=Arabidopsis thaliana GN=PER17 PE=2 SV=1	-0.202	0.244755	974.13	0.847
NEDD8-activating enzyme E1 regulatory subunit AXR1 OS=Arabidopsis thaliana GN=AXR1 PE=1 SV=1	0.19	0.243756	970.15	0.847
MLP-like protein 43 OS=Arabidopsis thaliana GN=MLP43 PE=1 SV=1	-0.189	0.245754	978.1	0.847
PAS domain-containing protein tyrosine kinase family protein OS=Arabidopsis thaliana GN=F7H19.240 PE=2 SV=1	0.171	0.215784	858.82	0.847
S-adenosylmethionine synthase 2 OS=Arabidopsis thaliana GN=SAM2 PE=1 SV=1	0.133	0.217782	866.77	0.847
Elongation factor 1-delta 1 OS=Arabidopsis thaliana GN=At1g30230 PE=1 SV=2	-0.127	0.211788	842.92	0.847
Polyadenylate-binding protein RBP45B OS=Arabidopsis thaliana GN=RBP45B PE=1 SV=1	-0.096	0.247752	986.05	0.847
Translocase of chloroplast 33, chloroplastic OS=Arabidopsis thaliana GN=TOC33 PE=1 SV=1	0.094	0.243756	970.15	0.847
PGR5-like protein 1A, chloroplastic OS=Arabidopsis thaliana GN=PGRL1A PE=1 SV=1	-0.092	0.216783	862.8	0.847
Glycine-rich RNA-binding protein 8 OS=Arabidopsis thaliana GN=RBG8 PE=1 SV=1	-0.082	0.20979	834.97	0.847
4-coumarate--CoA ligase 1 OS=Arabidopsis thaliana GN=4CL1 PE=1 SV=1	0.348	0.242757	966.17	0.848
Inosine triphosphate pyrophosphatase OS=Arabidopsis thaliana GN=At4g13720 PE=2 SV=1	0.292	0.213786	850.87	0.848
Secretory carrier-associated membrane protein 4 OS=Arabidopsis thaliana GN=SCAMP4 PE=1 SV=1	0.271	0.245754	978.1	0.848
DEAD-box ATP-dependent RNA helicase 6 OS=Arabidopsis thaliana GN=RH6 PE=2 SV=2	-0.249	0.243756	970.15	0.848
DEAD-box ATP-dependent RNA helicase 50 OS=Arabidopsis thaliana GN=RH50 PE=2 SV=2	0.241	0.244755	974.13	0.848
Uncharacterized protein At2g37660, chloroplastic OS=Arabidopsis thaliana GN=At2g37660 PE=1 SV=2	-0.215	0.217782	866.77	0.848
Probable small nuclear ribonucleoprotein G OS=Arabidopsis thaliana GN=At2g23930 PE=2 SV=1	0.15	0.242757	966.17	0.848
Initiation factor 4F subunit (DUF1350) OS=Arabidopsis thaliana GN=T18D12_110 PE=2 SV=1	0.148	0.216783	862.8	0.848
Sec-independent protein translocase protein TATB, chloroplastic OS=Arabidopsis thaliana GN=TATB PE=1 SV=1	0.144	0.216783	862.8	0.848
AT3g51000/F24M12_40 OS=Arabidopsis thaliana GN=F24M12.40 PE=2 SV=1	0.142	0.246753	982.08	0.848
Non-specific lipid-transfer protein 5 OS=Arabidopsis thaliana GN=LTP5 PE=1 SV=1	0.128	0.241758	962.2	0.848
60S ribosomal protein L7-3 OS=Arabidopsis thaliana GN=RPL7C PE=2 SV=1	0.124	0.215784	858.82	0.848
40S ribosomal protein S15-1 OS=Arabidopsis thaliana GN=RPS15A PE=2 SV=1	-0.117	0.212787	846.89	0.848
Brefeldin A-inhibited guanine nucleotide-exchange protein 5 OS=Arabidopsis thaliana GN=BIG5 PE=1 SV=2	0.107	0.241758	962.2	0.848
Fumarate hydratase 1, mitochondrial OS=Arabidopsis thaliana GN=FUM1 PE=1 SV=2	0.104	0.247752	986.05	0.848
Dehydrin COR47 OS=Arabidopsis thaliana GN=COR47 PE=1 SV=2	0.103	0.214785	854.85	0.848
PsbP domain-containing protein 6, chloroplastic OS=Arabidopsis thaliana GN=PPD6 PE=1 SV=1	0.087	0.245754	978.1	0.848
Putative uncharacterized protein At5g11500 OS=Arabidopsis thaliana GN=F15N18_90 PE=2 SV=1	-0.428	0.247752	986.05	0.849
Apospory-associated protein C OS=Arabidopsis thaliana GN=F9D16.200 PE=2 SV=1	0.384	0.212787	846.89	0.849
ATP phosphoribosyltransferase 2, chloroplastic OS=Arabidopsis thaliana GN=HISN1B PE=1 SV=1	-0.318	0.212787	846.89	0.849
Probable enoyl-CoA hydratase 1, peroxisomal OS=Arabidopsis thaliana GN=ECHIA PE=1 SV=1	0.273	0.246753	982.08	0.849
Transmembrane 9 superfamily member 11 OS=Arabidopsis thaliana GN=TMN11 PE=2 SV=1	-0.265	0.213786	850.87	0.849
Protein KINESIN LIGHT CHAIN-RELATED 1 OS=Arabidopsis thaliana GN=KLCR1 PE=1 SV=1	0.234	0.214785	854.85	0.849
Protein SUPPRESSOR OF NPR1-1 CONSTITUTIVE 4 OS=Arabidopsis thaliana GN=LRK10L-2.6 PE=1 SV=1	0.193	0.248751	990.03	0.849
Putative uncharacterized protein At5g65840 OS=Arabidopsis thaliana GN=At5g65840 PE=1 SV=1	-0.182	0.217782	866.77	0.849
Pathogenesis-related protein 5 OS=Arabidopsis thaliana GN=At1g75040 PE=1 SV=1	0.152	0.247752	986.05	0.849
Cytochrome b6-f complex iron-sulfur subunit, chloroplastic OS=Arabidopsis thaliana GN=petC PE=1 SV=1	-0.084	0.215784	858.82	0.849
Inositol-phosphate phosphatase OS=Arabidopsis thaliana GN=VTC4 PE=1 SV=1	-0.082	0.215784	858.82	0.849
Superoxide dismutase [Mn] 1, mitochondrial OS=Arabidopsis thaliana GN=MSD1 PE=1 SV=2	-0.075	0.241758	962.2	0.849
Nucleoside diphosphate kinase 1 OS=Arabidopsis thaliana GN=NDK1 PE=1 SV=1	-0.069	0.216783	862.8	0.849
Catalase-3 OS=Arabidopsis thaliana GN=CAT3 PE=1 SV=3	-0.056	0.242757	966.17	0.849
Probable protein phosphatase 2C 80 OS=Arabidopsis thaliana GN=At5g66720 PE=2 SV=1	0.32	0.247752	986.05	0.85
Subtilisin-like protease SBT1.6 OS=Arabidopsis thaliana GN=SBT1.6 PE=2 SV=1	-0.284	0.216783	862.8	0.85
Putative uncharacterized protein At4g31880 OS=Arabidopsis thaliana GN=At4g31880 PE=1 SV=1	-0.233	0.218781	870.75	0.85
Peptidyl-prolyl cis-trans isomerase CYP22 OS=Arabidopsis thaliana GN=CYP22 PE=2 SV=1	-0.211	0.213786	850.87	0.85
2-oxoisovalerate dehydrogenase subunit alpha 1, mitochondrial OS=Arabidopsis thaliana GN=At1g21400 PE=2 SV=1	0.21	0.221778	882.68	0.85
Bifunctional bis(5'-adenosyl)-triphosphatase/adenylylsulfatase FHIT OS=Arabidopsis thaliana GN=FHIT PE=1 SV=1	-0.191	0.248751	990.03	0.85
Putative RRM-containing protein OS=Arabidopsis thaliana GN=At4g17720 PE=1 SV=1	0.183	0.218781	870.75	0.85
Caffeoylshikimate esterase OS=Arabidopsis thaliana GN=CSE PE=1 SV=1	-0.163	0.242757	966.17	0.85
SufE-like protein 1, chloroplastic/mitochondrial OS=Arabidopsis thaliana GN=SUFE1 PE=1 SV=2	-0.142	0.241758	962.2	0.85
60S ribosomal protein L28-1 OS=Arabidopsis thaliana GN=RPL28A PE=1 SV=1	-0.112	0.221778	882.68	0.85
AMP deaminase OS=Arabidopsis thaliana GN=AMPD PE=1 SV=2	-0.366	0.241758	962.2	0.851
Probable methyltransferase PMT20 OS=Arabidopsis thaliana GN=At1g31850 PE=2 SV=1	-0.305	0.223776	890.63	0.851
reversed La protein 1 OS=Arabidopsis thaliana GN=LA1 PE=1 SV=1	0.298	0.220779	878.7	0.851
Reticulon-like protein B1 OS=Arabidopsis thaliana GN=RTNLB1 PE=1 SV=1	-0.273	0.221778	882.68	0.851
Solanesyl diphosphate synthase 1 OS=Arabidopsis thaliana GN=SPS1 PE=1 SV=1	0.201	0.24975	994.01	0.851
Translocon-associated protein subunit alpha OS=Arabidopsis thaliana GN=At2g21160 PE=2 SV=3	-0.198	0.242757	966.17	0.851
Translocon-associated protein subunit beta OS=Arabidopsis thaliana GN=At5g14030 PE=2 SV=1	-0.133	0.222777	886.65	0.851
Probable glutathione peroxidase 2 OS=Arabidopsis thaliana GN=GPX2 PE=1 SV=1	-0.07	0.225774	898.58	0.851
FAD/NAD(P)-binding oxidoreductase family protein OS=Arabidopsis thaliana GN=At5g49555 PE=4 SV=1	-0.377	0.241758	962.2	0.852
PHD finger protein ALFIN-LIKE 7 OS=Arabidopsis thaliana GN=AL7 PE=1 SV=1	-0.301	0.222777	886.65	0.852
GEM-like protein 5 OS=Arabidopsis thaliana GN=At5g13200 PE=1 SV=1	0.257	0.24975	994.01	0.852
Importin beta-like SAD2 OS=Arabidopsis thaliana GN=SAD2 PE=1 SV=1	0.226	0.23976	954.25	0.852
Aspartyl protease-like protein OS=Arabidopsis thaliana GN=F15K9.17 PE=2 SV=1	0.106	0.223776	890.63	0.852
Metacaspase-4 OS=Arabidopsis thaliana GN=AMC4 PE=1 SV=1	-0.099	0.221778	882.68	0.852
Beta-galactosidase 4 OS=Arabidopsis thaliana GN=BGAL4 PE=1 SV=1	0.094	0.241758	962.2	0.852
Acetyl-CoA acetyltransferase, cytosolic 1 OS=Arabidopsis thaliana GN=AAT1 PE=2 SV=1	0.09	0.220779	878.7	0.852
40S ribosomal protein S9-1 OS=Arabidopsis thaliana GN=RPS9B PE=1 SV=1	-0.075	0.225774	898.58	0.852
Heavy metal-associated isoprenylated plant protein 39 OS=Arabidopsis thaliana GN=HIPP39 PE=2 SV=1	0.373	0.240759	958.22	0.853
Small nuclear ribonucleoprotein family protein OS=Arabidopsis thaliana GN=At4g02840 PE=4 SV=1	-0.336	0.238761	950.27	0.853
At1g77122 OS=Arabidopsis thaliana GN=At1g77122 PE=2 SV=1	-0.316	0.221778	882.68	0.853
Auxin efflux carrier component 3 OS=Arabidopsis thaliana GN=PIN3 PE=1 SV=1	0.299	0.236763	942.32	0.853
Golgin candidate 6 OS=Arabidopsis thaliana GN=GC6 PE=1 SV=2	0.295	0.222777	886.65	0.853
Cysteine--tRNA ligase 2, cytoplasmic OS=Arabidopsis thaliana GN=At5g38830 PE=2 SV=1	-0.291	0.252747	1005.93	0.853
reversed AT3G03890 protein OS=Arabidopsis thaliana GN=At3g03890 PE=2 SV=1	-0.275	0.237762	946.29	0.853
Putative uncharacterized protein OS=Arabidopsis thaliana GN=SCP2 PE=2 SV=1	-0.155	0.250749	997.98	0.853
Light-harvesting complex-like protein OHP1, chloroplastic OS=Arabidopsis thaliana GN=OHP1 PE=1 SV=1	-0.119	0.223776	890.63	0.853
Cell division protein FtsZ homolog 2-1, chloroplastic OS=Arabidopsis thaliana GN=FTSZ2-1 PE=1 SV=2	-0.105	0.240759	958.22	0.853
Cyanate hydratase OS=Arabidopsis thaliana GN=CYN PE=2 SV=1	-0.101	0.226773	902.56	0.853
Flavone 3'-O-methyltransferase 1 OS=Arabidopsis thaliana GN=OMT1 PE=1 SV=1	-0.1	0.241758	962.2	0.853
Nucleic acid-binding, OB-fold-like protein OS=Arabidopsis thaliana GN=At2g40660 PE=2 SV=1	0.098	0.225774	898.58	0.853
Photosystem I reaction center subunit XI, chloroplastic OS=Arabidopsis thaliana GN=PSAL PE=1 SV=2	0.087	0.220779	878.7	0.853
30S ribosomal protein S17, chloroplastic OS=Arabidopsis thaliana GN=RPS17 PE=1 SV=1	-0.086	0.21978	874.73	0.853
HAD superfamily, subfamily IIIB acid phosphatase OS=Arabidopsis thaliana GN=At5g44020 PE=2 SV=1	0.077	0.251748	1001.96	0.853
Cysteine synthase, chloroplastic/chromoplastic OS=Arabidopsis thaliana GN=OASB PE=1 SV=2	0.062	0.225774	898.58	0.853
Bifunctional enolase 2/transcriptional activator OS=Arabidopsis thaliana GN=ENO2 PE=1 SV=1	0.061	0.23976	954.25	0.853
At4g24330 OS=Arabidopsis thaliana GN=T22A6.160 PE=2 SV=1	-0.38	0.252747	1005.93	0.854
Vacuolar protein sorting-associated protein 32 homolog 2 OS=Arabidopsis thaliana GN=VPS32.2 PE=1 SV=1	-0.312	0.22977	914.49	0.854
Signal peptidase complex subunit 3B OS=Arabidopsis thaliana GN=At5g27430 PE=2 SV=1	0.305	0.240759	958.22	0.854
Calcium-binding EF hand-containing protein OS=Arabidopsis thaliana GN=At1g20760 PE=1 SV=1	0.299	0.236763	942.32	0.854
RAN GTPase-activating protein 2 OS=Arabidopsis thaliana GN=RANGAP2 PE=1 SV=2	0.268	0.221778	882.68	0.854
Glycine-rich RNA-binding protein RZ1A OS=Arabidopsis thaliana GN=RZ1A PE=1 SV=1	-0.265	0.220779	878.7	0.854
Germin-like protein subfamily 1 member 11 OS=Arabidopsis thaliana GN=At5g38940 PE=2 SV=1	-0.265	0.224775	894.61	0.854
Sphingosine-1-phosphate lyase OS=Arabidopsis thaliana GN=DPL1 PE=1 SV=1	0.254	0.251748	1001.96	0.854
Ras-related protein RABF1 OS=Arabidopsis thaliana GN=RABF1 PE=1 SV=1	-0.246	0.223776	890.63	0.854
Uncharacterized protein OS=Arabidopsis thaliana GN=At1g29350 PE=4 SV=1	0.162	0.225774	898.58	0.854
Serine carboxypeptidase-like 8 OS=Arabidopsis thaliana GN=SCPL8 PE=1 SV=2	-0.16	0.234765	934.37	0.854
Protein transport protein Sec24-like CEF OS=Arabidopsis thaliana GN=CEF PE=2 SV=3	0.154	0.250749	997.98	0.854
Serine carboxypeptidase 24 OS=Arabidopsis thaliana GN=SCPL24 PE=1 SV=1	0.143	0.230769	918.46	0.854
Proteasome subunit alpha type-6-A OS=Arabidopsis thaliana GN=PAA1 PE=1 SV=2	-0.141	0.233766	930.39	0.854
Cleavage and polyadenylation specificity factor (CPSF) A subunit protein OS=Arabidopsis thaliana GN=AtSAP130a PE=4 SV=1	0.134	0.23976	954.25	0.854
Pre-mRNA-processing factor 19 homolog 2 OS=Arabidopsis thaliana GN=PRP19B PE=1 SV=3	0.133	0.226773	902.56	0.854
50S ribosomal protein L19-1, chloroplastic OS=Arabidopsis thaliana GN=At4g17560 PE=2 SV=1	0.13	0.221778	882.68	0.854
Enhancer of mRNA-decapping protein 4 OS=Arabidopsis thaliana GN=VCS PE=1 SV=1	0.129	0.236763	942.32	0.854
Serine/threonine-protein phosphatase 2A 65 kDa regulatory subunit A gamma isoform OS=Arabidopsis thaliana GN=PP2AA3 PE=1 SV=2	0.127	0.224775	894.61	0.854
Phenylalanine--tRNA ligase beta subunit, cytoplasmic OS=Arabidopsis thaliana GN=At1g72550 PE=2 SV=1	-0.1	0.255744	1017.86	0.854
Aldehyde dehydrogenase family 3 member F1 OS=Arabidopsis thaliana GN=ALDH3F1 PE=2 SV=2	-0.095	0.228771	910.51	0.854
Fasciclin-like arabinogalactan protein 13 OS=Arabidopsis thaliana GN=FLA13 PE=1 SV=1	0.094	0.233766	930.39	0.854
Putative uncharacterized protein OS=Arabidopsis thaliana GN=ENH1 PE=2 SV=1	-0.091	0.23976	954.25	0.854
At2g10940/F15K19.1 OS=Arabidopsis thaliana GN=At2g10940 PE=2 SV=1	-0.087	0.238761	950.27	0.854
ATP synthase subunit d, mitochondrial OS=Arabidopsis thaliana GN=At3g52300 PE=1 SV=3	-0.072	0.230769	918.46	0.854
[truncated: 3,066 more rows]

## Sheet: Supplemental Table S4
Supplemental Table S4: List of differentially expressed proteins (DEPs) identified in the comparative proteomic study between leaves of wild-type (WT) and pgi1-2 plants cultured in the presence of small fungal volatile compounds (VCs) with a confident statistical significance level (pgi1-2 vs. WT). DEPs are classified according to their functions. DEPs that are discussed in the main text are high…
[truncated: 87 more rows]

[truncated: 4 more sheets: Supplemental Table S5, Supplemental Table S6, Supplemenal Table S7, Supplemental Table S8]
